# Supplementary material for: Identification of C3 and FN1 as potential biomarkers associated with progression and prognosis for clear cell renal cell carcinoma
Source: BMC Cancer. 2021 Oct 23;21:1135. doi: 10.1186/s12885-021-08818-0 (PMC8539775; doi:10.1186/s12885-021-08818-0)
Supplement: Supplementary file 2 — Additional file 2. [file 12885_2021_8818_MOESM2_ESM.xlsx]

## Sheet: Title Page
	Identification of C3 and FN1 as potential biomarkers associated with progression and prognosis for clear cell renal cell carcinoma
	Yang Dong, Wei-ming Ma, Wen Yang, Lin Hao, Shao-qi Zhang, Kun Fang, Chun-hui Hu, Qian-jin Zhang, Zhen-duo Shi, Wen-da Zhang, Tao Fan, Tian Xia, Cong-hui Han
		Additional File 2. Supplementary Tables:
	Supplementary Table S1. Information for the differentially expressed genes identified from the GEO datasets in clear cell renal cell carcinoma samples.
	Supplementary Table S2. GO terms classification and KEGG pathway enrichment analyses results.
	Supplementary Table S3. Summary of DEGs in the most significant module in PPI network.
	Supplementary Table S4. KEGG pathway enrichment and GO terms classification analyses results of the most significant module genes.
	Supplementary Table S5. The coefficients of the genes in the optimal risk model.
	Supplementary Table S6. Association between C3AR1 expression and demographic and clinicopathological parameters of patients with ccRCC in the TCGA profile
	Supplementary Table S7. Univariate and multivariate analyses of the overall survival in patients with ccRCC.
	Supplementary Table S8. The most significantly enriched signal transduction pathways enriched in phenotype of high and low expression of C3, FN1 and C3AR1 expression in ccRCC
	Supplementary Table S9. The miRNAs related to each hub genes were predicted by intersecting the results obtained from TargetScan and miRDB databases.
	Supplementary Table S10. List of mRNA correlated with C3, FN1 and C3AR1 based on the expression data extracted from the 32 renal cancer cell samples of CCLE.

## Sheet: Table S1
Supplementary Table S1 | Information for the differentially expressed genes identified from the GEO datasets in clear cell renal cell carcinoma samples. (|logFC| ≥ 1.0 and adjust P-value < 0.05)
Name	logFC	adjust P-value	Category
NDUFA4L2	6.28434	3.76667e-13	Up-regulated gene
NPTX2	5.72406	3.09159e-11	Up-regulated gene
TNFAIP6	5.56924	3.367e-16	Up-regulated gene
ANGPTL4	5.38988	3.73333e-13	Up-regulated gene
KISS1R	5.07924	1.41333e-12	Up-regulated gene
APOC1	4.94039	3.28667e-11	Up-regulated gene
HK2	4.76998	5.4e-19	Up-regulated gene
CA9	4.50437	1.6376e-12	Up-regulated gene
FABP6	4.36032	1.19829e-10	Up-regulated gene
HILPDA	4.32694	7.96667e-16	Up-regulated gene
CP	4.2826	7.32667e-08	Up-regulated gene
ENO2	4.27528	5.53334e-18	Up-regulated gene
CD300A	4.13517	7.1e-15	Up-regulated gene
CTHRC1	4.04228	1.71e-09	Up-regulated gene
EGLN3	3.97336	2.18333e-11	Up-regulated gene
CDCA2	3.92383	1.94e-12	Up-regulated gene
RGS1	3.82331	2.91338e-11	Up-regulated gene
BHLHE41	3.74213	1.04311e-16	Up-regulated gene
TMEM45A	3.71192	1.76333e-13	Up-regulated gene
LOX	3.70089	4.86693e-09	Up-regulated gene
COL23A1	3.6543	7.03334e-10	Up-regulated gene
TREM2	3.6123	5.63342e-14	Up-regulated gene
IGFBP3	3.61041	2.16667e-15	Up-regulated gene
NKG7	3.5742	1.15681e-10	Up-regulated gene
SPAG4	3.55707	8.76667e-15	Up-regulated gene
AHNAK2	3.54457	2.72001e-11	Up-regulated gene
ST8SIA4	3.52764	1.68723e-15	Up-regulated gene
ASPM	3.5154	9.26711e-10	Up-regulated gene
VWF	3.50033	2.03615e-11	Up-regulated gene
NETO2	3.45897	1.1667e-12	Up-regulated gene
SLC6A3	3.44154	3.09867e-08	Up-regulated gene
ANGPT2	3.39602	3.46667e-11	Up-regulated gene
FAM26F	3.39537	3.36667e-11	Up-regulated gene
TGFBI	3.38707	8.63333e-10	Up-regulated gene
C3	3.36731	5.724e-10	Up-regulated gene
TOP2A	3.34098	5.65353e-11	Up-regulated gene
CD36	3.33752	2.06967e-09	Up-regulated gene
LOXL2	3.33721	1.11053e-13	Up-regulated gene
ISG20	3.30402	1.96349e-11	Up-regulated gene
EHD2	3.29237	3.43378e-15	Up-regulated gene
DIRAS2	3.25751	1.92349e-07	Up-regulated gene
PGF	3.23966	1.01633e-08	Up-regulated gene
CXCR4	3.18251	1.36605e-16	Up-regulated gene
CD70	3.17277	1.33367e-10	Up-regulated gene
CAV1	3.13255	4.7055e-18	Up-regulated gene
EHBP1L1	3.11845	2.25e-14	Up-regulated gene
INHBB	3.08896	2.45668e-09	Up-regulated gene
IDO1	3.07269	8.86667e-12	Up-regulated gene
FABP5	3.0502	8.63334e-13	Up-regulated gene
VCAN	3.01867	6.16667e-08	Up-regulated gene
NNMT	3.01598	1.9899e-11	Up-regulated gene
RNASET2	3.01039	1.18567e-17	Up-regulated gene
SCARB1	2.98986	1.06447e-12	Up-regulated gene
CCL5	2.98604	9.76667e-09	Up-regulated gene
DUSP4	2.97491	1.24772e-11	Up-regulated gene
LINC00462	2.95465	5.47e-08	Up-regulated gene
SCD	2.94346	1.09003e-10	Up-regulated gene
TRIM9	2.92307	3.45667e-12	Up-regulated gene
CEP55	2.92214	8.53607e-08	Up-regulated gene
LAMA4	2.92082	1.51237e-12	Up-regulated gene
TRIB3	2.91893	6.90021e-11	Up-regulated gene
SAP30	2.90697	1.91333e-18	Up-regulated gene
DTL	2.90623	5.66693e-11	Up-regulated gene
C1QC	2.90281	5.26667e-12	Up-regulated gene
GJC1	2.89855	1.05347e-14	Up-regulated gene
LPCAT1	2.89414	2.63333e-15	Up-regulated gene
C1QB	2.88302	9.53342e-13	Up-regulated gene
FCER1G	2.84904	5.93337e-14	Up-regulated gene
IGSF6	2.84677	1.0642e-11	Up-regulated gene
PPFIA4	2.84276	1.33667e-07	Up-regulated gene
CD84	2.83985	3.3715e-13	Up-regulated gene
PDK1	2.83383	2.23074e-17	Up-regulated gene
LAPTM5	2.80973	1.05001e-14	Up-regulated gene
LAIR1	2.79096	8.13334e-12	Up-regulated gene
KIF20A	2.77538	4.70027e-08	Up-regulated gene
PLA2G7	2.77218	3.24167e-09	Up-regulated gene
MIR210HG	2.76645	4.9e-10	Up-regulated gene
TLR8	2.75966	9.73333e-10	Up-regulated gene
FPR3	2.74897	3.73419e-13	Up-regulated gene
VEGFA	2.74891	1.18e-09	Up-regulated gene
BIRC3	2.74456	3.31785e-11	Up-regulated gene
P2RX7	2.74159	2.63753e-15	Up-regulated gene
PFKP	2.7357	1.72397e-17	Up-regulated gene
SEMA5B	2.71716	1.78137e-12	Up-regulated gene
ANLN	2.68955	2.39571e-08	Up-regulated gene
C1QA	2.68705	1.65001e-12	Up-regulated gene
MS4A6A	2.68005	6e-12	Up-regulated gene
CAV2	2.67758	9.74967e-18	Up-regulated gene
ALOX5	2.67517	1.18333e-08	Up-regulated gene
TMEM44	2.67168	1.05667e-08	Up-regulated gene
PRR11	2.6701	4.8667e-11	Up-regulated gene
RRM2	2.66225	3.11334e-08	Up-regulated gene
CD300LF	2.65984	8.13337e-09	Up-regulated gene
ENPP3	2.65967	1.54383e-06	Up-regulated gene
TLR7	2.65855	2.93668e-09	Up-regulated gene
UHRF1	2.64625	1.22144e-08	Up-regulated gene
PIK3R5	2.64518	5.26667e-10	Up-regulated gene
CD86	2.63111	6.66669e-12	Up-regulated gene
CTSS	2.61867	1.32e-10	Up-regulated gene
TNFRSF4	2.61713	3.96667e-11	Up-regulated gene
CDH13	2.58271	1.86197e-08	Up-regulated gene
HEY1	2.57989	6.59667e-12	Up-regulated gene
FN1	2.57672	3.5e-10	Up-regulated gene
FAM49A	2.572	6.05147e-13	Up-regulated gene
FCGR2C	2.56987	5e-10	Up-regulated gene
KIAA0101	2.55241	3.83747e-12	Up-regulated gene
TYROBP	2.55108	1.81055e-15	Up-regulated gene
NOL3	2.54806	3.25e-15	Up-regulated gene
DDB2	2.54173	7.84e-18	Up-regulated gene
FCGR1B	2.53563	5.53345e-11	Up-regulated gene
CDKN2B	2.52642	6.60687e-09	Up-regulated gene
TMCC1	2.51814	2.16555e-11	Up-regulated gene
DOCK2	2.51708	2.8359e-11	Up-regulated gene
ITGB2	2.50335	2.90147e-15	Up-regulated gene
ACKR3	2.50307	1.08987e-12	Up-regulated gene
RASSF2	2.50305	8.96759e-13	Up-regulated gene
PFKFB4	2.4952	8.71157e-14	Up-regulated gene
HAPLN1	2.47262	9.69467e-09	Up-regulated gene
ENTPD1	2.46081	1.852e-15	Up-regulated gene
CENPK	2.45236	1.437e-10	Up-regulated gene
CXorf36	2.45143	4.3069e-09	Up-regulated gene
MS4A7	2.44963	2.32011e-12	Up-regulated gene
PLK2	2.44288	1.04667e-09	Up-regulated gene
LCP2	2.44155	1.31334e-11	Up-regulated gene
MS4A4A	2.43385	1.38e-08	Up-regulated gene
MSR1	2.43264	2.64e-12	Up-regulated gene
IRX3	2.43167	4.52333e-13	Up-regulated gene
CHST15	2.42471	8.20087e-11	Up-regulated gene
IKZF1	2.39586	2.08668e-09	Up-regulated gene
STAMBPL1	2.38459	3.6e-10	Up-regulated gene
CLEC4A	2.38349	2.7778e-10	Up-regulated gene
ZNF395	2.38235	3.40122e-14	Up-regulated gene
SLC2A3	2.38123	4.47e-10	Up-regulated gene
ESM1	2.37752	1.24034e-07	Up-regulated gene
C10orf10	2.37414	4.86667e-12	Up-regulated gene
PTPRC	2.37134	4.53333e-10	Up-regulated gene
EBF2	2.36613	1.03667e-05	Up-regulated gene
TNFSF13B	2.36453	5.3e-10	Up-regulated gene
GZMA	2.36431	4.7003e-08	Up-regulated gene
SLFN11	2.36411	1.92036e-13	Up-regulated gene
DGCR5	2.36157	9.73334e-06	Up-regulated gene
CDCA7L	2.36076	1.84783e-14	Up-regulated gene
LILRB2	2.36067	5.40009e-10	Up-regulated gene
SLAMF8	2.35851	2.77336e-08	Up-regulated gene
LINC01094	2.35836	1.39667e-12	Up-regulated gene
CSPG4	2.35796	1.93967e-08	Up-regulated gene
GAS2L3	2.35731	6.48e-11	Up-regulated gene
KCNE4	2.35455	3.27667e-10	Up-regulated gene
PNMA2	2.34781	3.80205e-08	Up-regulated gene
MYBL1	2.33239	8.20111e-09	Up-regulated gene
ADM	2.32435	1.71333e-12	Up-regulated gene
MSC-AS1	2.32392	5.1674e-10	Up-regulated gene
GNLY	2.32055	9.95e-10	Up-regulated gene
IL4I1	2.31386	2.1701e-09	Up-regulated gene
CSTA	2.313	2.5e-09	Up-regulated gene
KCNJ2	2.30155	3.27333e-11	Up-regulated gene
EGFR	2.30028	1.65793e-11	Up-regulated gene
SLFN13	2.29963	1.28087e-10	Up-regulated gene
P2RY1	2.2973	5.70129e-09	Up-regulated gene
FLT1	2.29036	4.36841e-09	Up-regulated gene
RGS5	2.28817	3.70387e-08	Up-regulated gene
DDIT4	2.28206	2.34648e-10	Up-regulated gene
ALDOC	2.26975	2.08e-12	Up-regulated gene
PARVG	2.26168	7.856e-12	Up-regulated gene
SLC1A3	2.25919	8.60012e-10	Up-regulated gene
PLOD2	2.24957	9.14167e-13	Up-regulated gene
CYBB	2.24787	5.46667e-12	Up-regulated gene
GLIPR1	2.24667	2.72e-10	Up-regulated gene
RNASE6	2.23266	6.43333e-09	Up-regulated gene
ITGA4	2.21895	3.1469e-12	Up-regulated gene
C1orf162	2.21288	1.75043e-12	Up-regulated gene
PAG1	2.20932	7.93033e-16	Up-regulated gene
CD1D	2.20893	3.32333e-12	Up-regulated gene
EVI2A	2.20834	5.80001e-10	Up-regulated gene
GPR65	2.20616	3.70004e-08	Up-regulated gene
RAC2	2.20572	1.97667e-09	Up-regulated gene
FXYD5	2.19975	2.31333e-11	Up-regulated gene
GABRD	2.19878	6.0334e-06	Up-regulated gene
IFI16	2.19587	6.26701e-16	Up-regulated gene
SAMHD1	2.19536	1.11e-09	Up-regulated gene
FAM57A	2.18578	6.09677e-15	Up-regulated gene
PSMB9	2.17968	5.3e-11	Up-regulated gene
PYCARD	2.16878	5.06669e-10	Up-regulated gene
PRC1	2.16816	2.914e-11	Up-regulated gene
CCND1	2.1636	8.42e-12	Up-regulated gene
TMEM91	2.15461	2.48667e-07	Up-regulated gene
KCNMA1	2.15397	1.69811e-10	Up-regulated gene
MCAM	2.151	6.56e-13	Up-regulated gene
LGALS1	2.14579	2.44335e-14	Up-regulated gene
CLEC2B	2.14222	9.61967e-12	Up-regulated gene
ADGRE2	2.13483	1.63667e-09	Up-regulated gene
HCLS1	2.13353	1.87667e-11	Up-regulated gene
PRKCDBP	2.12598	5.43362e-11	Up-regulated gene
ADA	2.12522	1.91879e-09	Up-regulated gene
NCKAP1L	2.12122	2.92e-09	Up-regulated gene
CLEC7A	2.11925	4.75957e-12	Up-regulated gene
PLXDC1	2.11548	2.44223e-11	Up-regulated gene
MNDA	2.11108	7.93333e-09	Up-regulated gene
OLFML2B	2.10986	1.73159e-09	Up-regulated gene
PYGL	2.10628	2.75e-16	Up-regulated gene
LAT2	2.09531	2.45668e-11	Up-regulated gene
PRDM1	2.09508	1.18013e-10	Up-regulated gene
PPP1R3C	2.09069	3.39333e-11	Up-regulated gene
MYC	2.08307	4.50004e-10	Up-regulated gene
CCNE2	2.07596	3.91667e-10	Up-regulated gene
TLR2	2.06976	8.80016e-11	Up-regulated gene
HLA-DPA1	2.06617	9e-10	Up-regulated gene
IKBIP	2.06499	1.3103e-12	Up-regulated gene
EVI2B	2.06004	1.78333e-10	Up-regulated gene
SLC43A3	2.03899	1.7273e-11	Up-regulated gene
RUNX3	2.03605	5.40823e-11	Up-regulated gene
PPP1R3B	2.0349	4.53378e-15	Up-regulated gene
RGS18	2.03207	2.32909e-08	Up-regulated gene
CD53	2.03074	1.9134e-13	Up-regulated gene
MAP3K7CL	2.02613	1.16633e-07	Up-regulated gene
ODF3B	2.02404	4.55433e-13	Up-regulated gene
TIMP1	2.02179	3.19e-09	Up-regulated gene
TGFB1	2.01774	2.75e-09	Up-regulated gene
AXL	2.01649	1.06334e-11	Up-regulated gene
GIT2	2.01561	1.22791e-11	Up-regulated gene
IL10RA	2.00998	1.01334e-10	Up-regulated gene
FCGR2A	2.00648	6.16667e-12	Up-regulated gene
SLC15A4	2.00199	7.49e-17	Up-regulated gene
HSPA6	1.9997	1.1e-08	Up-regulated gene
ARHGAP30	1.99823	6.7002e-12	Up-regulated gene
KLHL6	1.99545	5.80067e-09	Up-regulated gene
ITGA5	1.99198	3.31933e-10	Up-regulated gene
CASP1	1.98804	4.03339e-12	Up-regulated gene
APBB1IP	1.98572	5.13629e-09	Up-regulated gene
ADORA3	1.98274	1.3652e-11	Up-regulated gene
PRELID2	1.97235	2.22667e-11	Up-regulated gene
LY86	1.9712	1.1867e-13	Up-regulated gene
APOBEC3G	1.96732	6.56667e-10	Up-regulated gene
EZH2	1.9667	1.04353e-08	Up-regulated gene
LHFPL2	1.96631	5.46703e-11	Up-regulated gene
TYMS	1.96347	7.80185e-11	Up-regulated gene
TLR3	1.9608	2.09267e-08	Up-regulated gene
HCK	1.95767	6.0716e-12	Up-regulated gene
C4orf47	1.95388	5.20002e-08	Up-regulated gene
ABCG1	1.95387	6.90667e-12	Up-regulated gene
VASH1	1.95366	1.52e-11	Up-regulated gene
CENPU	1.9502	6.29e-14	Up-regulated gene
OSMR	1.94909	5.33877e-12	Up-regulated gene
SLA	1.94287	2.96334e-09	Up-regulated gene
TM6SF1	1.92711	6.4e-08	Up-regulated gene
PHKA2	1.92472	8.30032e-11	Up-regulated gene
GZMB	1.92012	1.92067e-08	Up-regulated gene
TAP1	1.91815	2.24008e-10	Up-regulated gene
NUSAP1	1.91811	3.31672e-11	Up-regulated gene
JAK3	1.91547	1.39667e-08	Up-regulated gene
MCTP1	1.91214	2.9078e-08	Up-regulated gene
C3AR1	1.90663	4.16667e-13	Up-regulated gene
RAD51AP1	1.90606	8.7e-10	Up-regulated gene
HLA-DPB1	1.9026	2.0822e-11	Up-regulated gene
PIK3CG	1.90079	4.13341e-10	Up-regulated gene
TYMP	1.90055	1.90667e-11	Up-regulated gene
SLC38A1	1.89865	2.565e-12	Up-regulated gene
FUT11	1.89664	2.96671e-17	Up-regulated gene
FYB	1.8935	3.39723e-10	Up-regulated gene
NRP2	1.89087	2.15233e-09	Up-regulated gene
OLFML2A	1.87867	2.4251e-07	Up-regulated gene
BTN3A2	1.87838	1.41013e-08	Up-regulated gene
DOCK10	1.86682	7.06667e-08	Up-regulated gene
LOC154761	1.8668	1.32963e-10	Up-regulated gene
GBP2	1.85841	7.67633e-10	Up-regulated gene
CARD16	1.84362	2.26e-11	Up-regulated gene
MYOF	1.84333	5.10343e-11	Up-regulated gene
GGTA1P	1.84105	1.98e-09	Up-regulated gene
PECAM1	1.83391	3.21833e-10	Up-regulated gene
PTTG1	1.83381	2.91005e-08	Up-regulated gene
FAM129A	1.83196	7.16669e-10	Up-regulated gene
FLI1	1.83098	4.66667e-08	Up-regulated gene
GJA1	1.81855	1.13967e-08	Up-regulated gene
CD14	1.81723	2.18667e-09	Up-regulated gene
PSMB8	1.81704	6.13333e-11	Up-regulated gene
COL4A1	1.80579	7.76667e-11	Up-regulated gene
THEMIS2	1.80178	9.50107e-11	Up-regulated gene
SSPN	1.79471	8.46728e-11	Up-regulated gene
ADCY7	1.79072	7.46667e-08	Up-regulated gene
SLC2A1	1.7901	2.87667e-07	Up-regulated gene
HLX	1.78907	1.64333e-09	Up-regulated gene
TUBB6	1.78848	6.40069e-11	Up-regulated gene
HIST1H2BK	1.77968	5.2374e-09	Up-regulated gene
ZC3HAV1L	1.77826	3.40006e-14	Up-regulated gene
ADGRE5	1.77332	1.76333e-08	Up-regulated gene
PMP22	1.77034	6.73335e-10	Up-regulated gene
SLC15A3	1.7629	6.00002e-09	Up-regulated gene
TCF4	1.76087	5.91647e-10	Up-regulated gene
PTPRE	1.72874	4.91433e-14	Up-regulated gene
NFE2L3	1.72175	4.8111e-10	Up-regulated gene
P4HA1	1.72151	2.40667e-10	Up-regulated gene
PPP1R18	1.72086	2.48e-09	Up-regulated gene
FLJ32255	1.71254	5.31333e-09	Up-regulated gene
GMFG	1.69067	8.16667e-10	Up-regulated gene
LDLRAD3	1.68832	1.90507e-12	Up-regulated gene
KSR1	1.68767	6.32467e-09	Up-regulated gene
ATAD2	1.67893	1.14e-09	Up-regulated gene
MARCKS	1.67744	1.27e-11	Up-regulated gene
ARHGDIB	1.67638	2.04335e-11	Up-regulated gene
CSF2RB	1.66586	2.06001e-08	Up-regulated gene
SHMT2	1.66538	4.76675e-11	Up-regulated gene
LOC643733	1.66023	5.53667e-09	Up-regulated gene
PMEPA1	1.65869	8.13375e-08	Up-regulated gene
GM2A	1.64956	4.47917e-12	Up-regulated gene
SLC35G2	1.64718	6.36849e-11	Up-regulated gene
CHST11	1.64579	1.90059e-10	Up-regulated gene
SACS	1.64368	4.63334e-09	Up-regulated gene
SERPINH1	1.64363	1.5836e-08	Up-regulated gene
CALU	1.64028	1.13128e-09	Up-regulated gene
SLC1A4	1.63899	4.3e-14	Up-regulated gene
ICAM1	1.63229	5.4e-08	Up-regulated gene
PTP4A3	1.62422	2.23767e-08	Up-regulated gene
EMP3	1.61995	6.269e-11	Up-regulated gene
TNFAIP8	1.61836	1.5797e-12	Up-regulated gene
AFAP1L1	1.61108	1.70395e-08	Up-regulated gene
TRIM22	1.6109	1.02055e-09	Up-regulated gene
PGK1	1.60894	1.56352e-09	Up-regulated gene
TCIRG1	1.59836	1.71367e-08	Up-regulated gene
LST1	1.59265	1.83338e-11	Up-regulated gene
LIPA	1.5923	3.73336e-12	Up-regulated gene
ANXA1	1.58955	1.5e-09	Up-regulated gene
ZAK	1.58915	1.58009e-10	Up-regulated gene
ERO1A	1.58308	4.04923e-12	Up-regulated gene
FANCI	1.58033	6.466e-12	Up-regulated gene
VIM	1.57953	2.36667e-17	Up-regulated gene
ELF4	1.57876	3e-10	Up-regulated gene
EIF4EBP1	1.57402	3.88e-10	Up-regulated gene
CCDC88A	1.5739	3.1767e-10	Up-regulated gene
EMILIN2	1.57124	1.13334e-08	Up-regulated gene
HLA-DMA	1.56961	1.24399e-09	Up-regulated gene
RIMKLA	1.56634	6.30933e-08	Up-regulated gene
NLRC5	1.56266	7.03564e-08	Up-regulated gene
PROCR	1.56191	1.00078e-09	Up-regulated gene
CDON	1.55845	1.41e-09	Up-regulated gene
HLA-F	1.54659	6.20001e-10	Up-regulated gene
TBXAS1	1.5434	2.063e-11	Up-regulated gene
HLA-DRA	1.54315	9.33333e-08	Up-regulated gene
PKM	1.53849	3.97123e-10	Up-regulated gene
HPCAL1	1.53358	2.84674e-08	Up-regulated gene
ADCY3	1.53278	1.143e-12	Up-regulated gene
MFNG	1.53181	9.40823e-09	Up-regulated gene
IFI44	1.53006	4.2169e-08	Up-regulated gene
RAB31	1.52998	1.18667e-08	Up-regulated gene
CCDC102B	1.52817	6.889e-08	Up-regulated gene
PRDX4	1.52789	3.43489e-15	Up-regulated gene
GRAMD4	1.5257	4.27333e-11	Up-regulated gene
ZFAS1	1.52008	1.48667e-09	Up-regulated gene
RHBDF2	1.51452	2.67547e-08	Up-regulated gene
KRBA1	1.51418	2.97247e-07	Up-regulated gene
NEK6	1.51053	6.30873e-11	Up-regulated gene
CDKN2A	1.51036	7.03334e-08	Up-regulated gene
RCSD1	1.508	2.12e-09	Up-regulated gene
GPR4	1.5025	2.004e-07	Up-regulated gene
IFNAR2	1.5024	4.93609e-11	Up-regulated gene
PDLIM1	1.50179	1.6785e-11	Up-regulated gene
FAR2	1.49716	5.599e-10	Up-regulated gene
TNFAIP3	1.49541	1.87334e-08	Up-regulated gene
PREX1	1.49169	1.13017e-10	Up-regulated gene
ANGPTL2	1.48703	8.5e-11	Up-regulated gene
RIT1	1.48018	2.88668e-08	Up-regulated gene
MLKL	1.47314	1.27733e-13	Up-regulated gene
DEGS1	1.47247	2.88667e-08	Up-regulated gene
CRACR2A	1.46594	2.91667e-08	Up-regulated gene
CMPK2	1.46379	5.74667e-09	Up-regulated gene
OAS3	1.45578	3.92933e-09	Up-regulated gene
ANOS1	1.45479	9.58333e-09	Up-regulated gene
MCTP2	1.44216	3.76333e-09	Up-regulated gene
DIAPH2	1.44053	9.20667e-13	Up-regulated gene
B3GNT5	1.43865	3.93267e-10	Up-regulated gene
MCM5	1.43681	1.5709e-13	Up-regulated gene
RECQL	1.43569	2.83334e-12	Up-regulated gene
PSMB8-AS1	1.43505	3.53333e-08	Up-regulated gene
INSIG2	1.4305	7.3704e-13	Up-regulated gene
SPARC	1.42899	9.70633e-12	Up-regulated gene
TNFRSF1B	1.42829	6.76e-10	Up-regulated gene
MAP4K4	1.42664	7.93336e-10	Up-regulated gene
MET	1.42593	5.16668e-09	Up-regulated gene
GIMAP4	1.42092	9.51907e-09	Up-regulated gene
PLXND1	1.42029	4.36333e-12	Up-regulated gene
MICB	1.41947	1.39933e-08	Up-regulated gene
CXCL16	1.4057	9.66671e-09	Up-regulated gene
ETS1	1.40361	7.36709e-09	Up-regulated gene
SH2B3	1.40342	1.73333e-08	Up-regulated gene
LDLRAD4	1.39983	4.13653e-07	Up-regulated gene
PGM2L1	1.3987	1.55109e-08	Up-regulated gene
XAF1	1.39824	5.77867e-08	Up-regulated gene
ANXA4	1.39553	1.23667e-10	Up-regulated gene
LZTS1	1.3941	6.39333e-07	Up-regulated gene
ASAP1	1.39045	1.78557e-13	Up-regulated gene
ISG15	1.38885	4.03667e-08	Up-regulated gene
SIRPA	1.38689	1.61247e-12	Up-regulated gene
OAS2	1.38231	1.68727e-08	Up-regulated gene
TNFRSF10B	1.38129	2.41384e-10	Up-regulated gene
SEC24D	1.38037	1.2347e-08	Up-regulated gene
SIPA1L2	1.3803	8.81e-09	Up-regulated gene
WIPF1	1.37436	1.47337e-09	Up-regulated gene
CD93	1.37262	4.28353e-08	Up-regulated gene
SMC4	1.36876	1.22567e-12	Up-regulated gene
BICD1	1.36645	2.63667e-08	Up-regulated gene
DERL1	1.36539	1.932e-12	Up-regulated gene
LNPK	1.36454	1.548e-12	Up-regulated gene
TAP2	1.36289	8.34153e-10	Up-regulated gene
RNF145	1.3385	5.20009e-13	Up-regulated gene
CORO1C	1.33209	2.4067e-09	Up-regulated gene
RAP2B	1.32845	4.4e-08	Up-regulated gene
ANKRD37	1.32571	2.51468e-08	Up-regulated gene
CD40	1.32158	1.16673e-10	Up-regulated gene
WWC3	1.32126	9.50667e-11	Up-regulated gene
NDE1	1.31938	2.48867e-10	Up-regulated gene
WDR54	1.31538	2.34667e-09	Up-regulated gene
BAZ1A	1.31429	6.4e-08	Up-regulated gene
SPIRE1	1.31345	1.86404e-09	Up-regulated gene
ARHGEF6	1.30418	6.33e-13	Up-regulated gene
SLC41A2	1.29656	4.61767e-09	Up-regulated gene
TAPBP	1.2953	2.44004e-08	Up-regulated gene
GRK5	1.29218	1.02267e-07	Up-regulated gene
LYN	1.28522	2.12335e-10	Up-regulated gene
DTX3L	1.27746	3.63336e-10	Up-regulated gene
RNF149	1.27743	1.262e-15	Up-regulated gene
MTFP1	1.27558	1.90253e-08	Up-regulated gene
KDM3A	1.2719	1.30667e-15	Up-regulated gene
ARL6IP6	1.26811	6.40007e-09	Up-regulated gene
AOAH	1.26417	4.39203e-07	Up-regulated gene
APAF1	1.26181	2.10867e-09	Up-regulated gene
BID	1.25899	6.1339e-11	Up-regulated gene
JAG2	1.25559	7.03333e-11	Up-regulated gene
PHLDA3	1.2545	5.10333e-12	Up-regulated gene
JAZF1	1.25397	1.84e-09	Up-regulated gene
UBE2L6	1.25319	7.07033e-12	Up-regulated gene
ALDOA	1.25258	3.49667e-14	Up-regulated gene
LPGAT1	1.24936	2.53188e-09	Up-regulated gene
HK1	1.2492	3.39233e-10	Up-regulated gene
DARS	1.2486	2.99667e-14	Up-regulated gene
IL10RB	1.24701	5.60307e-14	Up-regulated gene
ABCC1	1.23834	1.1377e-08	Up-regulated gene
S100A10	1.23702	8.23333e-14	Up-regulated gene
NMI	1.23598	1.41334e-10	Up-regulated gene
PPP1R13L	1.23524	1.67004e-09	Up-regulated gene
CHML	1.23093	3.494e-10	Up-regulated gene
DPY19L1	1.22543	1.61e-11	Up-regulated gene
SGO2	1.22231	3.64667e-08	Up-regulated gene
TRAF3IP2	1.22167	8.66067e-12	Up-regulated gene
IL4R	1.19212	8.7e-09	Up-regulated gene
TMEM87B	1.18963	6.1667e-08	Up-regulated gene
INAFM2	1.18959	1.62341e-08	Up-regulated gene
TRPC1	1.18401	3.4e-10	Up-regulated gene
LAMC1	1.18343	3.40607e-09	Up-regulated gene
CPNE2	1.17367	3.56674e-09	Up-regulated gene
PRIM1	1.15571	8.00288e-12	Up-regulated gene
YWHAH	1.15554	1.2827e-12	Up-regulated gene
YEATS2	1.14956	1.89108e-09	Up-regulated gene
C1orf216	1.13587	3.53354e-09	Up-regulated gene
NR3C1	1.13237	1.987e-10	Up-regulated gene
SFMBT2	1.12953	8.11333e-08	Up-regulated gene
PARP8	1.12876	1.17267e-09	Up-regulated gene
PANX1	1.1161	5.53923e-09	Up-regulated gene
SETD7	1.11229	1.71408e-11	Up-regulated gene
NCOR2	1.10926	6.10733e-08	Up-regulated gene
PDE4A	1.1058	2.39933e-09	Up-regulated gene
INTS6L	1.08554	1.17799e-09	Up-regulated gene
NUCB2	1.06601	1.2761e-08	Up-regulated gene
LINC00959	-1.07327	6.64e-10	Down-regulated gene
AK3	-1.07438	1.77967e-11	Down-regulated gene
PDHB	-1.08511	5.92667e-14	Down-regulated gene
MRPS25	-1.10934	1.82454e-13	Down-regulated gene
FBXO21	-1.11604	1.93237e-08	Down-regulated gene
SVIP	-1.11662	3.332e-08	Down-regulated gene
DBT	-1.11867	5.45267e-10	Down-regulated gene
LOC101929243	-1.12057	8.10067e-11	Down-regulated gene
MSI2	-1.12987	7.3337e-08	Down-regulated gene
SC5D	-1.13334	1.02133e-08	Down-regulated gene
USP46	-1.13493	1.63e-11	Down-regulated gene
PAQR7	-1.14124	2.08e-09	Down-regulated gene
SLC30A9	-1.15589	2.37e-08	Down-regulated gene
CTDSPL	-1.1575	3.25667e-11	Down-regulated gene
LARS2	-1.16788	1.95675e-12	Down-regulated gene
PDHA1	-1.1686	1.95267e-12	Down-regulated gene
ARHGEF3	-1.1744	2.849e-10	Down-regulated gene
GNB5	-1.19543	2.66681e-11	Down-regulated gene
MTCH2	-1.21392	1.90233e-10	Down-regulated gene
C21orf33	-1.21948	5.9674e-10	Down-regulated gene
CYCS	-1.22605	3.73967e-10	Down-regulated gene
TPMT	-1.22825	3.07309e-09	Down-regulated gene
GLRX5	-1.23564	1.84333e-14	Down-regulated gene
FECH	-1.23679	4.18273e-11	Down-regulated gene
MTHFD2L	-1.23754	1.73002e-08	Down-regulated gene
GRHPR	-1.23903	1.711e-08	Down-regulated gene
HACL1	-1.24177	1.15153e-11	Down-regulated gene
SMPD1	-1.24822	8.85667e-13	Down-regulated gene
FDX1	-1.25097	8.28e-11	Down-regulated gene
EPM2A	-1.25286	2.831e-10	Down-regulated gene
DHX30	-1.25333	7.96667e-07	Down-regulated gene
SORT1	-1.26217	2.84343e-08	Down-regulated gene
ATP5S	-1.26596	8.56333e-11	Down-regulated gene
VWA8	-1.26613	8.14667e-12	Down-regulated gene
METTL7A	-1.2677	1.03907e-06	Down-regulated gene
NDUFS1	-1.26773	5.80009e-10	Down-regulated gene
TMEM116	-1.27728	2.81043e-09	Down-regulated gene
RDH10	-1.27948	4.23e-10	Down-regulated gene
PPP2R2B	-1.28224	1.9644e-09	Down-regulated gene
CADPS2	-1.2882	9.76e-09	Down-regulated gene
NUDT6	-1.2903	1.27546e-10	Down-regulated gene
ADAL	-1.29201	4.67667e-11	Down-regulated gene
GCDH	-1.29314	2.72667e-09	Down-regulated gene
HOXD8	-1.2953	3.63533e-08	Down-regulated gene
KIF9	-1.29776	3.87e-12	Down-regulated gene
SUCLG2	-1.29789	3.373e-11	Down-regulated gene
RAB11FIP4	-1.29905	1.03462e-09	Down-regulated gene
UQCRC1	-1.29968	1.42067e-14	Down-regulated gene
MPP5	-1.30216	3.83947e-12	Down-regulated gene
ACSS2	-1.32404	1.19567e-12	Down-regulated gene
SEMA5A	-1.33082	5.25333e-10	Down-regulated gene
SLC25A33	-1.34289	3.74513e-08	Down-regulated gene
KCTD6	-1.35646	3.807e-11	Down-regulated gene
ENOX1	-1.36081	7.15577e-09	Down-regulated gene
APEH	-1.36385	2.15667e-15	Down-regulated gene
AUH	-1.36612	3.55e-08	Down-regulated gene
HIGD1A	-1.36779	3.96676e-10	Down-regulated gene
CAND2	-1.38104	7.59667e-12	Down-regulated gene
SETD3	-1.39076	2.8091e-07	Down-regulated gene
PALM	-1.39157	3.80073e-10	Down-regulated gene
ACAD8	-1.39215	5.16834e-10	Down-regulated gene
ABHD17C	-1.39725	6.45333e-10	Down-regulated gene
MYO6	-1.40439	2.98307e-08	Down-regulated gene
RDH11	-1.4075	4.01e-15	Down-regulated gene
ATPIF1	-1.41108	1.45137e-11	Down-regulated gene
GLS	-1.41399	2.15e-08	Down-regulated gene
TMED4	-1.41458	1.39334e-08	Down-regulated gene
DHRS4-AS1	-1.42117	1.17667e-09	Down-regulated gene
FOXC1	-1.43537	3.97333e-10	Down-regulated gene
HDHD3	-1.43627	8.13564e-10	Down-regulated gene
ECI2	-1.43671	2.18e-08	Down-regulated gene
PELI2	-1.43672	3.17333e-09	Down-regulated gene
RAB29	-1.44619	8.9384e-09	Down-regulated gene
NEDD4L	-1.45006	1.23e-10	Down-regulated gene
LYPLAL1	-1.45124	3.54293e-10	Down-regulated gene
RASSF8-AS1	-1.45793	8.11333e-09	Down-regulated gene
PDP2	-1.46193	8.47033e-14	Down-regulated gene
L2HGDH	-1.46443	2.60097e-10	Down-regulated gene
ST3GAL6	-1.46505	1.3803e-07	Down-regulated gene
PHGDH	-1.46619	5.14333e-07	Down-regulated gene
SYPL2	-1.46726	8.93667e-11	Down-regulated gene
CEACAM1	-1.47503	2.64233e-08	Down-regulated gene
NAPEPLD	-1.47855	8.63e-11	Down-regulated gene
KIAA1161	-1.48034	6.96667e-08	Down-regulated gene
GABARAPL1	-1.49099	1.01669e-10	Down-regulated gene
QDPR	-1.49326	2.72746e-08	Down-regulated gene
PHYH	-1.49825	5.83967e-10	Down-regulated gene
TLN2	-1.50071	5.61077e-10	Down-regulated gene
GCH1	-1.50708	5.43436e-08	Down-regulated gene
SLC25A25-AS1	-1.50873	2.98667e-13	Down-regulated gene
AP5M1	-1.51436	5.93398e-15	Down-regulated gene
PLLP	-1.5151	5.79333e-08	Down-regulated gene
ZMYND12	-1.52155	2.17667e-07	Down-regulated gene
AMT	-1.52347	1.76091e-09	Down-regulated gene
ACOX1	-1.53213	3.19334e-10	Down-regulated gene
ARL4D	-1.53456	1.9868e-09	Down-regulated gene
LIN52	-1.54006	4.96333e-14	Down-regulated gene
BCKDHB	-1.54107	4.5097e-08	Down-regulated gene
OGG1	-1.54181	2.61e-12	Down-regulated gene
ACO1	-1.54398	3.52233e-11	Down-regulated gene
PPM1K	-1.54512	5.27333e-15	Down-regulated gene
OXCT1	-1.55201	3.28097e-08	Down-regulated gene
FHIT	-1.55568	9.83353e-12	Down-regulated gene
COX7B	-1.55882	1.97433e-07	Down-regulated gene
NINL	-1.56672	4.04333e-14	Down-regulated gene
IQGAP2	-1.56925	5.14353e-09	Down-regulated gene
TSPAN33	-1.57526	2.33033e-11	Down-regulated gene
WLS	-1.58116	5.11667e-10	Down-regulated gene
ZNF503	-1.58647	8.73347e-10	Down-regulated gene
PWAR6	-1.59069	4.33349e-08	Down-regulated gene
SLC25A5-AS1	-1.59245	1.38197e-12	Down-regulated gene
CMTM4	-1.59374	8.60057e-12	Down-regulated gene
MAGI3	-1.59498	3.05093e-12	Down-regulated gene
MFSD3	-1.59603	7.11e-10	Down-regulated gene
COPG2IT1	-1.59775	6.03422e-11	Down-regulated gene
SIGIRR	-1.60186	7.72667e-11	Down-regulated gene
CTSH	-1.61097	8.48033e-12	Down-regulated gene
ATP1A1	-1.61241	4.3002e-14	Down-regulated gene
GALM	-1.61611	2.03679e-10	Down-regulated gene
SUOX	-1.62587	3.46667e-11	Down-regulated gene
ALS2CL	-1.62894	2.50575e-12	Down-regulated gene
ATP6V0E2	-1.63095	8.43767e-11	Down-regulated gene
EPB41L5	-1.63821	1.97867e-11	Down-regulated gene
ECHS1	-1.64355	1.234e-13	Down-regulated gene
LINGO2	-1.64649	7.60983e-10	Down-regulated gene
TAGLN3	-1.65195	2.26333e-10	Down-regulated gene
TGFBR3	-1.65393	2.238e-09	Down-regulated gene
DHRS11	-1.65868	6.23488e-10	Down-regulated gene
ZGPAT	-1.65999	6.788e-10	Down-regulated gene
TYRO3	-1.6603	5.137e-09	Down-regulated gene
SKIDA1	-1.66091	1.03333e-09	Down-regulated gene
CDKL1	-1.66513	1.01633e-07	Down-regulated gene
CHN2	-1.67175	6.38793e-10	Down-regulated gene
THRB	-1.67195	1.21568e-08	Down-regulated gene
PNP	-1.67508	4.99477e-14	Down-regulated gene
KCTD1	-1.68005	5.40026e-10	Down-regulated gene
SUSD3	-1.68034	5.605e-08	Down-regulated gene
GJB1	-1.68222	2.09667e-09	Down-regulated gene
CYFIP2	-1.68902	4.80117e-08	Down-regulated gene
C16orf58	-1.69137	2.775e-10	Down-regulated gene
COBLL1	-1.69546	7.46834e-10	Down-regulated gene
ASB9	-1.701	3.66893e-09	Down-regulated gene
TM7SF2	-1.70586	3.02167e-11	Down-regulated gene
FAM167A	-1.70944	1.66685e-10	Down-regulated gene
PCCB	-1.71012	9.57667e-13	Down-regulated gene
GLYCTK	-1.71455	1.40127e-13	Down-regulated gene
TTC38	-1.71496	9.518e-10	Down-regulated gene
CLYBL	-1.71605	1.29833e-11	Down-regulated gene
TBC1D24	-1.71894	1.327e-15	Down-regulated gene
OR7E14P	-1.72746	2.91833e-08	Down-regulated gene
RAP1GAP	-1.73563	3.70333e-09	Down-regulated gene
SLC2A4RG	-1.73789	2.59333e-08	Down-regulated gene
PBX1	-1.74488	8.41067e-08	Down-regulated gene
C5	-1.75095	5.30667e-14	Down-regulated gene
ALDH1B1	-1.75163	4.51767e-09	Down-regulated gene
LINC01159	-1.76251	1.55986e-07	Down-regulated gene
MYLK3	-1.77609	4.01033e-11	Down-regulated gene
GPHN	-1.77999	3.573e-12	Down-regulated gene
FAM124A	-1.78121	3.89e-09	Down-regulated gene
PAQR5	-1.79739	2.43367e-10	Down-regulated gene
GDA	-1.79831	1.97333e-08	Down-regulated gene
BDH2	-1.81022	1.03046e-08	Down-regulated gene
PARM1	-1.81197	3.18367e-12	Down-regulated gene
DNAJC6	-1.81756	2.57667e-09	Down-regulated gene
CLUL1	-1.81782	9.30907e-09	Down-regulated gene
GMPR	-1.82994	9.16795e-09	Down-regulated gene
PCCA	-1.83852	3.01e-09	Down-regulated gene
ST6GALNAC2	-1.83984	1.56267e-07	Down-regulated gene
PLCG2	-1.84144	4.11333e-15	Down-regulated gene
MPC1	-1.84222	1.2967e-10	Down-regulated gene
FMO4	-1.84485	2.8766e-10	Down-regulated gene
SAT2	-1.84494	6.34863e-14	Down-regulated gene
ATXN7L1	-1.84898	5.90032e-08	Down-regulated gene
MT1E	-1.85744	1.47667e-07	Down-regulated gene
SELENBP1	-1.86839	1.28341e-08	Down-regulated gene
CTSV	-1.87421	8.63334e-08	Down-regulated gene
RAPGEF3	-1.8758	1.29335e-09	Down-regulated gene
TST	-1.88457	9.33e-11	Down-regulated gene
MACROD1	-1.89599	5.6393e-12	Down-regulated gene
BSPRY	-1.90325	6.90477e-09	Down-regulated gene
FUT6	-1.906	2.95726e-11	Down-regulated gene
PRRG2	-1.91318	2.82057e-13	Down-regulated gene
CDKN1C	-1.92226	9.34933e-12	Down-regulated gene
GGH	-1.93838	8.174e-09	Down-regulated gene
BICDL1	-1.93995	1.47757e-10	Down-regulated gene
KLHL13	-1.94005	3.70333e-11	Down-regulated gene
GDPD3	-1.95383	9.53333e-13	Down-regulated gene
IDNK	-1.954	3.03445e-08	Down-regulated gene
DIRAS3	-1.9648	6.51e-09	Down-regulated gene
DANCR	-1.96612	3.1e-13	Down-regulated gene
CADM4	-1.96626	4.8e-10	Down-regulated gene
C1orf226	-1.97455	9.5e-12	Down-regulated gene
SUCLG1	-1.97865	7.87967e-16	Down-regulated gene
DDX25	-1.97955	3.04713e-11	Down-regulated gene
CALML3	-1.99693	2.65497e-09	Down-regulated gene
LAD1	-1.99885	1.9231e-10	Down-regulated gene
VDR	-1.99943	1.56363e-12	Down-regulated gene
RNF152	-2.00274	1.50333e-10	Down-regulated gene
MT1HL1	-2.00923	2.86667e-08	Down-regulated gene
PPM1H	-2.01265	2.61129e-12	Down-regulated gene
CTH	-2.01395	4.55367e-10	Down-regulated gene
AP1M2	-2.0187	2.47336e-09	Down-regulated gene
GPD1L	-2.02021	6.37047e-17	Down-regulated gene
ALAD	-2.02461	9.93497e-11	Down-regulated gene
HYKK	-2.02551	1.53817e-13	Down-regulated gene
EAF2	-2.02669	4.43335e-10	Down-regulated gene
SLC30A8	-2.02765	1.0729e-08	Down-regulated gene
CLCN5	-2.02786	2.23345e-08	Down-regulated gene
WNK3	-2.03212	2.36e-11	Down-regulated gene
TMEM132E	-2.03894	1.9937e-09	Down-regulated gene
STRA6	-2.04438	1.84537e-12	Down-regulated gene
MAGI2-AS3	-2.05275	2.23127e-11	Down-regulated gene
LINC00472	-2.06151	7.90473e-12	Down-regulated gene
MECOM	-2.06276	9.60333e-12	Down-regulated gene
LZTS3	-2.0631	1.17367e-13	Down-regulated gene
HADH	-2.06679	1.13087e-13	Down-regulated gene
PEG3	-2.0697	1.9036e-10	Down-regulated gene
NR3C2	-2.07236	5.42533e-09	Down-regulated gene
BPHL	-2.07749	2.22346e-11	Down-regulated gene
SOBP	-2.08315	8.73501e-10	Down-regulated gene
ACOT11	-2.08336	3.89333e-12	Down-regulated gene
HSPA2	-2.08955	4.97433e-08	Down-regulated gene
EMX1	-2.10357	2.56805e-11	Down-regulated gene
ANK3	-2.12764	3.27044e-08	Down-regulated gene
CLDN19	-2.13095	2.67733e-12	Down-regulated gene
AIF1L	-2.1325	4.76433e-10	Down-regulated gene
GRB14	-2.1335	1.13733e-07	Down-regulated gene
LOC101928303	-2.13466	2.75124e-12	Down-regulated gene
PLXNB1	-2.13757	3.90503e-12	Down-regulated gene
COLEC11	-2.13915	1.54159e-10	Down-regulated gene
CCBE1	-2.14487	6.46667e-06	Down-regulated gene
HYAL1	-2.14585	1.98133e-09	Down-regulated gene
SYN2	-2.15868	1.76e-11	Down-regulated gene
FBLN5	-2.16347	2.33333e-10	Down-regulated gene
PTPRO	-2.16366	8.53333e-10	Down-regulated gene
CASZ1	-2.1649	3.14333e-12	Down-regulated gene
CHDH	-2.17547	2.24933e-09	Down-regulated gene
KLHL3	-2.1835	7.95e-13	Down-regulated gene
LHX1	-2.19494	1.21033e-12	Down-regulated gene
MSRA	-2.19757	6.33334e-09	Down-regulated gene
PAK6	-2.2007	3.21333e-15	Down-regulated gene
KCNH6	-2.21	1.89967e-10	Down-regulated gene
PACRG	-2.21064	1.39567e-17	Down-regulated gene
EPB41L4B	-2.21078	3.53348e-11	Down-regulated gene
ARHGAP24	-2.21245	2.72467e-10	Down-regulated gene
ACAA1	-2.21439	4.33342e-13	Down-regulated gene
CSDC2	-2.23758	4.00114e-08	Down-regulated gene
LINC01314	-2.24276	5.65e-12	Down-regulated gene
SLC4A11	-2.24631	4.67767e-14	Down-regulated gene
GSTM3	-2.25233	6.76762e-13	Down-regulated gene
RALGPS1	-2.25306	5.10009e-13	Down-regulated gene
SGK2	-2.25464	8.30001e-09	Down-regulated gene
MTURN	-2.25989	9.20333e-12	Down-regulated gene
F11	-2.26524	8.66795e-10	Down-regulated gene
COL4A4	-2.26648	6.11257e-09	Down-regulated gene
COL4A3	-2.26662	2.23267e-10	Down-regulated gene
KLK7	-2.27344	9.7e-12	Down-regulated gene
ABCB1	-2.27344	5.83482e-09	Down-regulated gene
SUGCT	-2.2801	4.03334e-08	Down-regulated gene
PPM1E	-2.28564	1.23533e-10	Down-regulated gene
FOLR3	-2.28896	8.2985e-14	Down-regulated gene
QPRT	-2.28959	8.73411e-08	Down-regulated gene
SFXN2	-2.29582	1.94002e-12	Down-regulated gene
GK	-2.29845	4.13537e-11	Down-regulated gene
ACADSB	-2.30287	8.9e-10	Down-regulated gene
RANBP3L	-2.30731	5.00006e-06	Down-regulated gene
MPP7	-2.32231	1.23667e-10	Down-regulated gene
TMC4	-2.33484	5.34667e-10	Down-regulated gene
KLK6	-2.35299	6.8e-11	Down-regulated gene
GRHL2	-2.35592	7.0045e-10	Down-regulated gene
MT1H	-2.35994	4.98133e-09	Down-regulated gene
DACH1	-2.37138	1.21667e-13	Down-regulated gene
BSND	-2.39259	1.68149e-15	Down-regulated gene
PFKFB2	-2.39765	1.15667e-16	Down-regulated gene
ENTPD5	-2.39872	4.03333e-08	Down-regulated gene
RNF150	-2.40138	2.758e-13	Down-regulated gene
LOC101929480	-2.40368	3.76667e-14	Down-regulated gene
TMEM45B	-2.41131	1.39667e-09	Down-regulated gene
LYPD6B	-2.41228	8.26333e-12	Down-regulated gene
PEPD	-2.42859	9.55333e-13	Down-regulated gene
MYOZ2	-2.43884	1.40673e-08	Down-regulated gene
MAN1C1	-2.439	1.384e-16	Down-regulated gene
HECW1	-2.44874	6.652e-13	Down-regulated gene
RAB11FIP3	-2.45191	1.94694e-08	Down-regulated gene
PLEKHA5	-2.46123	2.66667e-08	Down-regulated gene
CDH16	-2.46551	9.86e-09	Down-regulated gene
PC	-2.47787	4.83334e-08	Down-regulated gene
RIMBP2	-2.48123	1.86055e-08	Down-regulated gene
ACOT12	-2.48593	1.123e-09	Down-regulated gene
ERVMER34-1	-2.48782	1.07333e-12	Down-regulated gene
C1orf116	-2.50225	3.54667e-09	Down-regulated gene
GAS1	-2.50253	1.50334e-09	Down-regulated gene
BMP7	-2.51049	2.8608e-11	Down-regulated gene
MME	-2.51217	6.24333e-09	Down-regulated gene
FUT3	-2.51299	5.433e-13	Down-regulated gene
SLC15A2	-2.5198	2.02333e-16	Down-regulated gene
KLHL14	-2.52184	1.96333e-09	Down-regulated gene
SYNE4	-2.52311	2.41067e-14	Down-regulated gene
RASSF10	-2.52695	6.33339e-09	Down-regulated gene
PCK2	-2.52897	8.53334e-10	Down-regulated gene
KLK1	-2.53785	8.20833e-12	Down-regulated gene
SLC16A10	-2.54085	9.24967e-11	Down-regulated gene
PLCL1	-2.54427	2.463e-15	Down-regulated gene
GP2	-2.54455	9.53333e-10	Down-regulated gene
C14orf37	-2.55951	6.26333e-11	Down-regulated gene
CAPN3	-2.56776	3.11365e-11	Down-regulated gene
MT1F	-2.56939	4.89333e-10	Down-regulated gene
NR1I3	-2.59557	2.09001e-08	Down-regulated gene
TRPM6	-2.60199	2.34e-10	Down-regulated gene
PRR15	-2.62014	8.71167e-14	Down-regulated gene
PRR15L	-2.62923	1.92904e-08	Down-regulated gene
CNDP1	-2.63659	1.309e-10	Down-regulated gene
NOX4	-2.63663	1.81874e-10	Down-regulated gene
FREM1	-2.64302	3.83e-13	Down-regulated gene
SEMA6D	-2.65117	6.61377e-11	Down-regulated gene
ACOX2	-2.65862	2.38333e-11	Down-regulated gene
GLOD5	-2.66247	3.57e-12	Down-regulated gene
TMEM61	-2.66338	8.913e-11	Down-regulated gene
FREM2	-2.66772	3.3927e-08	Down-regulated gene
SORD	-2.66792	4.50118e-13	Down-regulated gene
DNAJC12	-2.67803	1.32877e-11	Down-regulated gene
PHYHD1	-2.68928	7.36667e-14	Down-regulated gene
SLC2A12	-2.69037	1.10078e-15	Down-regulated gene
FAM169A	-2.69789	7.74467e-13	Down-regulated gene
HOGA1	-2.70787	8.83757e-11	Down-regulated gene
EPN3	-2.71179	2.8e-14	Down-regulated gene
ESRRB	-2.71294	7.972e-11	Down-regulated gene
FMO5	-2.71465	1.45e-12	Down-regulated gene
NR0B2	-2.72046	7.90007e-12	Down-regulated gene
GRIK2	-2.749	6.57967e-12	Down-regulated gene
SIM2	-2.76157	1.11667e-11	Down-regulated gene
SLC30A2	-2.76531	5.7964e-14	Down-regulated gene
AGMAT	-2.77326	1.38581e-09	Down-regulated gene
TRIM50	-2.77495	3.87203e-10	Down-regulated gene
PTGER1	-2.77707	1.12671e-12	Down-regulated gene
CHGB	-2.78322	3.65333e-10	Down-regulated gene
PTPRD	-2.78401	2.2841e-09	Down-regulated gene
ANXA9	-2.78654	3.62e-12	Down-regulated gene
TNNT2	-2.7946	3.26333e-13	Down-regulated gene
AQP6	-2.80759	4.87667e-14	Down-regulated gene
SUSD4	-2.80935	6.36829e-10	Down-regulated gene
KCNJ15	-2.80997	1.32e-10	Down-regulated gene
MT1G	-2.81126	9.85333e-11	Down-regulated gene
CNTN1	-2.82285	4.36667e-11	Down-regulated gene
LOC100130691	-2.83072	1.09333e-12	Down-regulated gene
DCXR	-2.83355	3.67533e-16	Down-regulated gene
CYP8B1	-2.83714	7.48667e-10	Down-regulated gene
GLDC	-2.85093	1.98367e-12	Down-regulated gene
CLNK	-2.85665	1.84667e-11	Down-regulated gene
LOC389332	-2.8583	1.84713e-12	Down-regulated gene
PAPPA2	-2.87516	8.53e-11	Down-regulated gene
FMN2	-2.89463	3.822e-12	Down-regulated gene
TMEM174	-2.89823	3.29015e-09	Down-regulated gene
TUBB2B	-2.90916	2.19e-09	Down-regulated gene
PRDM16	-2.90948	9.98333e-12	Down-regulated gene
RASL11B	-2.9126	7.96678e-17	Down-regulated gene
OTOGL	-2.92427	7.36e-09	Down-regulated gene
ASS1	-2.92767	2.16328e-14	Down-regulated gene
PCSK1N	-2.9425	3.42733e-09	Down-regulated gene
PIK3C2G	-2.94276	1.06533e-14	Down-regulated gene
LRRC2	-2.94939	1.41341e-11	Down-regulated gene
GATA3-AS1	-2.9549	2.67335e-10	Down-regulated gene
GPC3	-2.95697	9.4716e-17	Down-regulated gene
MRO	-2.95835	7.58333e-12	Down-regulated gene
LOC285556	-2.96292	7.70543e-10	Down-regulated gene
GGACT	-2.96871	7.76667e-08	Down-regulated gene
LOC101928047	-2.97187	6.72e-12	Down-regulated gene
SCN7A	-2.9741	4.16721e-13	Down-regulated gene
RDH12	-2.97534	8.20005e-09	Down-regulated gene
CCDC181	-2.9814	1.82667e-14	Down-regulated gene
PROZ	-2.9927	1.03709e-12	Down-regulated gene
SMIM5	-3.00184	2.63333e-19	Down-regulated gene
SUSD2	-3.00403	1.55667e-08	Down-regulated gene
FBP1	-3.00875	2.45836e-11	Down-regulated gene
GATA3	-3.01214	1.84553e-13	Down-regulated gene
SLIT2	-3.01737	6e-13	Down-regulated gene
CLDN16	-3.02092	4.1e-12	Down-regulated gene
GPD1	-3.02164	7.9e-11	Down-regulated gene
ALDH4A1	-3.02946	5.97327e-13	Down-regulated gene
AGXT	-3.03949	8.33435e-09	Down-regulated gene
COL4A6	-3.0433	8.2e-15	Down-regulated gene
TMPRSS4	-3.06964	3.30633e-11	Down-regulated gene
WNK4	-3.07496	7.66333e-11	Down-regulated gene
EFHD1	-3.09842	6.17e-16	Down-regulated gene
ABAT	-3.11444	2.33427e-15	Down-regulated gene
IRX1	-3.11464	1.87024e-12	Down-regulated gene
OGDHL	-3.12223	1.38463e-10	Down-regulated gene
PCDH9	-3.12895	3.29001e-12	Down-regulated gene
MCOLN3	-3.13387	7.03433e-11	Down-regulated gene
CASR	-3.14588	2.68167e-14	Down-regulated gene
SLC22A13	-3.15714	1.53133e-10	Down-regulated gene
LRRC19	-3.17859	8.21e-08	Down-regulated gene
KCNE1	-3.17866	9.5769e-12	Down-regulated gene
SLC5A11	-3.18036	3.96667e-10	Down-regulated gene
SOWAHA	-3.19023	4.73334e-11	Down-regulated gene
TMEM207	-3.19729	5.29833e-14	Down-regulated gene
PROC	-3.19749	5.7465e-11	Down-regulated gene
PLA2R1	-3.19774	2.74333e-11	Down-regulated gene
PAPPA	-3.19792	2.39041e-14	Down-regulated gene
DNER	-3.19954	1.11733e-08	Down-regulated gene
TTC36	-3.21325	3.28339e-10	Down-regulated gene
PLPP4	-3.22153	6.83333e-14	Down-regulated gene
DUSP9	-3.22574	1.22065e-14	Down-regulated gene
FOXI1	-3.23966	1.01837e-16	Down-regulated gene
SLC7A8	-3.2496	1.24048e-18	Down-regulated gene
ETNPPL	-3.26407	1.007e-09	Down-regulated gene
LDHD	-3.27295	4.48133e-13	Down-regulated gene
RHBG	-3.27913	2.76018e-14	Down-regulated gene
SCNN1B	-3.28312	1.62767e-09	Down-regulated gene
REEP6	-3.28321	3.81267e-15	Down-regulated gene
TCL6	-3.295	3.27333e-09	Down-regulated gene
ANK2	-3.30084	3.32333e-14	Down-regulated gene
TMEM30B	-3.31274	7.08667e-16	Down-regulated gene
GLYAT	-3.31473	4.06694e-10	Down-regulated gene
DPP6	-3.31599	1.8525e-11	Down-regulated gene
ESRRG	-3.32479	2.47833e-14	Down-regulated gene
C16orf89	-3.33994	2.84937e-12	Down-regulated gene
CLIC5	-3.35771	2.32667e-13	Down-regulated gene
LINC00982	-3.36291	2.35167e-15	Down-regulated gene
PRODH2	-3.37129	7.21333e-12	Down-regulated gene
ATP6V1C2	-3.37555	1.89001e-16	Down-regulated gene
STAP1	-3.3815	1.85e-14	Down-regulated gene
ANGPTL3	-3.40648	4.80001e-10	Down-regulated gene
DEFB1	-3.40691	1.19633e-10	Down-regulated gene
SUCNR1	-3.41588	3.5597e-13	Down-regulated gene
SLC26A4	-3.41799	4.67613e-15	Down-regulated gene
ERICH4	-3.43873	1.24741e-13	Down-regulated gene
DDN	-3.44049	1.7291e-13	Down-regulated gene
PRLR	-3.44094	3.07409e-15	Down-regulated gene
LOC100130278	-3.44582	1.60667e-12	Down-regulated gene
TREH	-3.45265	7.82e-09	Down-regulated gene
ELF5	-3.45433	7.80733e-13	Down-regulated gene
PIPOX	-3.46911	1.55683e-10	Down-regulated gene
MRLN	-3.49559	1.2043e-14	Down-regulated gene
ADH1C	-3.50309	4.68703e-11	Down-regulated gene
SLC22A7	-3.54284	6.76675e-14	Down-regulated gene
ERP27	-3.56184	5.16667e-18	Down-regulated gene
GABRA2	-3.56526	2.17667e-13	Down-regulated gene
CYP2B6	-3.57285	6.94157e-13	Down-regulated gene
TACSTD2	-3.58551	3.90015e-09	Down-regulated gene
CPN2	-3.58669	2.171e-11	Down-regulated gene
SLC5A2	-3.59038	1.41334e-14	Down-regulated gene
VTCN1	-3.59442	4.27867e-12	Down-regulated gene
ALDH6A1	-3.6065	4.80006e-14	Down-regulated gene
DNMT3L	-3.61189	5.80008e-09	Down-regulated gene
HPGD	-3.61713	2.07516e-13	Down-regulated gene
CYP4A11	-3.61843	4.4668e-08	Down-regulated gene
APOH	-3.62408	6.10033e-12	Down-regulated gene
SLC51B	-3.62721	1.4514e-10	Down-regulated gene
NTNG1	-3.62782	7.43333e-12	Down-regulated gene
TNNC1	-3.62807	1.5034e-16	Down-regulated gene
TMEM178A	-3.63061	8.40274e-15	Down-regulated gene
CYP27B1	-3.6327	1.1989e-12	Down-regulated gene
DAO	-3.63577	2.699e-14	Down-regulated gene
ADH6	-3.64155	2.45333e-14	Down-regulated gene
ESRP1	-3.66504	4.98633e-11	Down-regulated gene
NOS1	-3.67713	4.62967e-15	Down-regulated gene
NXPH2	-3.67773	1.18e-11	Down-regulated gene
LOC727944	-3.68158	1.401e-12	Down-regulated gene
LOC101928658	-3.68337	2.44333e-12	Down-regulated gene
HAO2	-3.71631	1.57018e-10	Down-regulated gene
ACSF2	-3.73072	9.62233e-19	Down-regulated gene
PLCXD3	-3.74001	1.52e-12	Down-regulated gene
GPAT3	-3.75999	2.65357e-15	Down-regulated gene
HOXB-AS3	-3.76224	1.46967e-16	Down-regulated gene
CHL1	-3.76874	7.31293e-11	Down-regulated gene
CWH43	-3.77804	7.46667e-17	Down-regulated gene
CLSTN2	-3.77901	4.38667e-10	Down-regulated gene
MFSD4A	-3.79947	1.118e-12	Down-regulated gene
FCAMR	-3.80309	2.01743e-10	Down-regulated gene
CR2	-3.82132	1.45583e-09	Down-regulated gene
AZGP1	-3.8249	5.13349e-09	Down-regulated gene
PROM2	-3.84154	9.46667e-10	Down-regulated gene
PCK1	-3.84184	1.08087e-08	Down-regulated gene
IRX2	-3.88977	8.9673e-11	Down-regulated gene
CA10	-3.8939	2.52667e-15	Down-regulated gene
ALDOB	-3.91861	6.03337e-17	Down-regulated gene
PTH1R	-3.91935	5.4e-16	Down-regulated gene
RALGAPA2	-3.92632	2.26333e-10	Down-regulated gene
S100A2	-3.93009	8.97753e-16	Down-regulated gene
TUBAL3	-3.93818	1.10232e-15	Down-regulated gene
CRHBP	-3.95262	7.53333e-13	Down-regulated gene
MIOX	-3.96796	4.03368e-10	Down-regulated gene
LINC01187	-3.99348	1e-17	Down-regulated gene
SLC6A19	-3.99349	1.13338e-11	Down-regulated gene
SLC22A12	-4.00763	1.41e-10	Down-regulated gene
MTTP	-4.01531	5.88667e-15	Down-regulated gene
SCN2A	-4.02036	1.68668e-16	Down-regulated gene
NELL1	-4.03538	1.41339e-11	Down-regulated gene
SLC34A1	-4.03771	1.00002e-17	Down-regulated gene
HSD11B2	-4.04143	5.77667e-14	Down-regulated gene
LOC149703	-4.05247	9.30122e-13	Down-regulated gene
FGF1	-4.06542	3.20667e-14	Down-regulated gene
MAL	-4.07762	1.23793e-12	Down-regulated gene
TFCP2L1	-4.099	8.16749e-16	Down-regulated gene
OLFM4	-4.10301	2.834e-09	Down-regulated gene
TCEAL2	-4.11995	2.23002e-17	Down-regulated gene
SLC4A1	-4.18351	5.0887e-17	Down-regulated gene
RNF212B	-4.19468	5.15667e-15	Down-regulated gene
NPHS1	-4.19677	1.48667e-14	Down-regulated gene
GGT6	-4.21017	1.40333e-16	Down-regulated gene
TCF21	-4.22378	1.93671e-17	Down-regulated gene
NRK	-4.22703	5.36667e-16	Down-regulated gene
ATP6V1B1	-4.29678	9.80003e-17	Down-regulated gene
SOSTDC1	-4.30724	7.96667e-09	Down-regulated gene
EGF	-4.32693	2.02333e-14	Down-regulated gene
CYP17A1	-4.32927	1.24153e-14	Down-regulated gene
TSPAN8	-4.33076	8.3e-09	Down-regulated gene
FAM3B	-4.34544	4.83333e-15	Down-regulated gene
IYD	-4.34654	1.148e-14	Down-regulated gene
SCNN1A	-4.34696	1.47e-13	Down-regulated gene
IGSF11	-4.34898	1.55967e-14	Down-regulated gene
CNTN3	-4.36641	5.16797e-12	Down-regulated gene
RAB25	-4.38571	9.88623e-15	Down-regulated gene
LOC284578	-4.42765	1.29065e-15	Down-regulated gene
RHCG	-4.465	2.65133e-17	Down-regulated gene
FGF9	-4.48144	4.7e-16	Down-regulated gene
ACPP	-4.5159	1.21333e-13	Down-regulated gene
LOC105377924	-4.54182	4.22667e-15	Down-regulated gene
ADGRF1	-4.5422	6.33333e-16	Down-regulated gene
FLJ22763	-4.55391	7.23334e-13	Down-regulated gene
ATP6V0D2	-4.56821	2.07333e-19	Down-regulated gene
TMPRSS2	-4.58231	1.89667e-19	Down-regulated gene
SLC47A2	-4.63949	3.67233e-15	Down-regulated gene
PCP4	-4.69673	1.46334e-10	Down-regulated gene
DNASE1	-4.69713	1.5738e-19	Down-regulated gene
PLG	-4.73953	2.51867e-16	Down-regulated gene
EHF	-4.75592	1.89333e-12	Down-regulated gene
SLC13A2	-4.78053	3.18833e-17	Down-regulated gene
KCNJ10	-4.78851	1.14667e-15	Down-regulated gene
GPC5	-4.8167	2.84667e-13	Down-regulated gene
SLC22A6	-4.83381	4.6795e-11	Down-regulated gene
CRYAA	-4.85471	5.04067e-17	Down-regulated gene
CYP4F2	-4.86838	3.39e-15	Down-regulated gene
PVALB	-4.91718	4.96679e-13	Down-regulated gene
SH3GL2	-4.92543	3.934e-13	Down-regulated gene
ERBB4	-4.94918	3.63367e-17	Down-regulated gene
TFAP2B	-4.95971	7.474e-17	Down-regulated gene
HRG	-4.9863	1.03e-17	Down-regulated gene
PLPPR1	-5.02469	1.35333e-19	Down-regulated gene
ATP6V1G3	-5.02878	1.8e-18	Down-regulated gene
DPEP1	-5.05173	4.36333e-16	Down-regulated gene
DMRT2	-5.06494	3.66667e-18	Down-regulated gene
TYRP1	-5.08628	4.26667e-16	Down-regulated gene
UPP2	-5.09558	4.00603e-14	Down-regulated gene
SERPINA5	-5.11228	5.76667e-16	Down-regulated gene
AFM	-5.11845	4.11633e-15	Down-regulated gene
SOST	-5.15488	1.28333e-13	Down-regulated gene
SLC12A3	-5.17583	5.88197e-17	Down-regulated gene
CTXN3	-5.17915	9.395e-13	Down-regulated gene
HEPACAM2	-5.20585	2.49333e-17	Down-regulated gene
MUC15	-5.21449	5.86667e-16	Down-regulated gene
HS6ST2	-5.22498	6.06667e-18	Down-regulated gene
FAM151A	-5.23413	8.56688e-15	Down-regulated gene
SFRP1	-5.25079	5.86667e-16	Down-regulated gene
SLC4A9	-5.32077	3.06669e-19	Down-regulated gene
ENPP6	-5.32345	8.56667e-20	Down-regulated gene
LINC00645	-5.35786	1.13667e-16	Down-regulated gene
G6PC	-5.3591	7.68667e-12	Down-regulated gene
CLCNKB	-5.4228	9.60251e-20	Down-regulated gene
AQP2	-5.50262	1.56667e-19	Down-regulated gene
ATP6V0A4	-5.52387	9.66667e-19	Down-regulated gene
SLC26A7	-5.54618	3.07333e-17	Down-regulated gene
SLC7A13	-5.59371	5.6966e-11	Down-regulated gene
TMEM52B	-5.60916	1.3871e-18	Down-regulated gene
SLC13A3	-5.66631	4.63334e-17	Down-regulated gene
RALYL	-5.69099	7e-19	Down-regulated gene
XPNPEP2	-5.81133	1.57069e-19	Down-regulated gene
FXYD4	-5.88776	1.05333e-15	Down-regulated gene
SCNN1G	-6.01438	2.25667e-12	Down-regulated gene
SLC22A8	-6.30511	4.17e-18	Down-regulated gene
TMEM213	-6.33509	1.22e-18	Down-regulated gene
CLDN8	-6.4451	3.07333e-17	Down-regulated gene
ALB	-6.55259	6.20007e-17	Down-regulated gene
DIO1	-6.55766	1.22667e-19	Down-regulated gene
HPD	-6.57009	1.41667e-14	Down-regulated gene
KCNJ1	-6.7433	3.14336e-17	Down-regulated gene
NPHS2	-6.93235	7.33333e-15	Down-regulated gene
FABP1	-7.0031	1.29004e-15	Down-regulated gene
SLC12A1	-7.06448	2.35e-14	Down-regulated gene
KNG1	-7.44595	7.26667e-18	Down-regulated gene
UMOD	-7.47762	3.43333e-14	Down-regulated gene
CALB1	-7.9869	6.9e-17	Down-regulated gene

## Sheet: Table S2
Supplementary Table S2 | GO terms classification and KEGG pathway enrichment analyses results. Through GO classification of the up-regulated and down-regulated DEGs, 857 and 264 remarkably (adj.P-value ≤0.05) enriched GO terms including biological process (BP), cellular component (CC) and molecular function (MF) were obtained respectively. A total of 60 and 18 significantly (adj.P-value ≤0.05) en…
GO Terms Analysis
Group	GO terms	GO ID	Description	Count	adj. P-value	q-value	Gene ID
Up-regulated DEGs	BP	GO:0042119	neutrophil activation	49	2.76403e-14	2.04393e-14	ALDOA/ APAF1/ RAP2B/ CD93/ SIRPA/ TNFRSF1B/ CRACR2A/ DEGS1/ PREX1/ PRDX4/ RAB31/ PKM/ TCIRG1/ GM2A/ GMFG/ ADGRE5/ CD14/ PECAM1/ C3AR1/ HSPA6/ SLC15A4/ FCGR2A/ CD53/ TLR2/ PYGL/ MNDA/ NCKAP1L/ PYCARD/ GLIPR1/ CYBB/ ALDOC/ LILRB2/ PTPRC/ SLC2A3/ ITGB2/ DOCK2/ TYROBP/ CTSS/ ALOX5/ LAIR1/ FCER1G/ LPCAT1/ CCL5/ RNASET2/ FABP5/ CD36/ C3/ CD300A/ TNFAIP6
Up-regulated DEGs	BP	GO:0043312	neutrophil degranulation	47	9.88365e-14	7.3087e-14	ALDOA/ APAF1/ RAP2B/ CD93/ SIRPA/ TNFRSF1B/ CRACR2A/ DEGS1/ PRDX4/ RAB31/ PKM/ TCIRG1/ GM2A/ GMFG/ ADGRE5/ CD14/ PECAM1/ C3AR1/ HSPA6/ SLC15A4/ FCGR2A/ CD53/ TLR2/ PYGL/ MNDA/ NCKAP1L/ PYCARD/ GLIPR1/ CYBB/ ALDOC/ LILRB2/ PTPRC/ SLC2A3/ ITGB2/ DOCK2/ TYROBP/ CTSS/ ALOX5/ LAIR1/ FCER1G/ LPCAT1/ RNASET2/ FABP5/ CD36/ C3/ CD300A/ TNFAIP6
Up-regulated DEGs	BP	GO:0002283	neutrophil activation involved in immune response	47	9.88365e-14	7.3087e-14	ALDOA/ APAF1/ RAP2B/ CD93/ SIRPA/ TNFRSF1B/ CRACR2A/ DEGS1/ PRDX4/ RAB31/ PKM/ TCIRG1/ GM2A/ GMFG/ ADGRE5/ CD14/ PECAM1/ C3AR1/ HSPA6/ SLC15A4/ FCGR2A/ CD53/ TLR2/ PYGL/ MNDA/ NCKAP1L/ PYCARD/ GLIPR1/ CYBB/ ALDOC/ LILRB2/ PTPRC/ SLC2A3/ ITGB2/ DOCK2/ TYROBP/ CTSS/ ALOX5/ LAIR1/ FCER1G/ LPCAT1/ RNASET2/ FABP5/ CD36/ C3/ CD300A/ TNFAIP6
Up-regulated DEGs	BP	GO:0002446	neutrophil mediated immunity	47	1.77588e-13	1.31322e-13	ALDOA/ APAF1/ RAP2B/ CD93/ SIRPA/ TNFRSF1B/ CRACR2A/ DEGS1/ PRDX4/ RAB31/ PKM/ TCIRG1/ GM2A/ GMFG/ ADGRE5/ CD14/ PECAM1/ C3AR1/ HSPA6/ SLC15A4/ FCGR2A/ CD53/ TLR2/ PYGL/ MNDA/ NCKAP1L/ PYCARD/ GLIPR1/ CYBB/ ALDOC/ LILRB2/ PTPRC/ SLC2A3/ ITGB2/ DOCK2/ TYROBP/ CTSS/ ALOX5/ LAIR1/ FCER1G/ LPCAT1/ RNASET2/ FABP5/ CD36/ C3/ CD300A/ TNFAIP6
Up-regulated DEGs	BP	GO:0002694	regulation of leukocyte activation	44	9.19338e-12	6.79827e-12	IL4R/ LYN/ CD40/ TNFRSF1B/ TNFAIP3/ HLA-F/ ANXA1/ LST1/ HLX/ HLA-DPB1/ JAK3/ AXL/ TGFB1/ RUNX3/ HLA-DPA1/ PRDM1/ MNDA/ NCKAP1L/ ADA/ ADGRE2/ LGALS1/ PYCARD/ RAC2/ CD1D/ PAG1/ SLAMF8/ LILRB2/ TNFSF13B/ PTPRC/ ITGB2/ TYROBP/ TNFRSF4/ CD86/ ENPP3/ CD300LF/ C1QA/ CD84/ FCER1G/ CCL5/ IDO1/ CAV1/ CD70/ TREM2/ CD300A
Up-regulated DEGs	BP	GO:0042110	T cell activation	41	2.08153e-11	1.53924e-11	IL4R/ JAG2/ LYN/ MICB/ TNFRSF1B/ PREX1/ ELF4/ ANXA1/ TCIRG1/ ICAM1/ HLX/ GJA1/ PIK3CG/ HLA-DPB1/ JAK3/ APBB1IP/ TGFB1/ RUNX3/ HLA-DPA1/ PRDM1/ CLEC7A/ NCKAP1L/ ADA/ LGALS1/ PYCARD/ RAC2/ CD1D/ PAG1/ LILRB2/ TNFSF13B/ PTPRC/ CLEC4A/ DOCK2/ TNFRSF4/ CD86/ P2RX7/ CCL5/ IDO1/ CAV1/ CD70/ CD300A
Up-regulated DEGs	BP	GO:0070661	leukocyte proliferation	31	9.69675e-11	7.17049e-11	LYN/ CD40/ TNFRSF1B/ TNFAIP3/ ELF4/ ANXA1/ LST1/ TCIRG1/ GJA1/ PIK3CG/ HLA-DPB1/ TGFB1/ HLA-DPA1/ MNDA/ NCKAP1L/ ADA/ PYCARD/ RAC2/ CD1D/ LILRB2/ TNFSF13B/ PTPRC/ DOCK2/ TYROBP/ TNFRSF4/ ENPP3/ P2RX7/ CCL5/ IDO1/ CD70/ CD300A
Up-regulated DEGs	BP	GO:0051249	regulation of lymphocyte activation	36	1.54993e-09	1.14613e-09	IL4R/ LYN/ CD40/ TNFRSF1B/ TNFAIP3/ HLA-F/ ANXA1/ LST1/ HLX/ HLA-DPB1/ JAK3/ AXL/ TGFB1/ RUNX3/ HLA-DPA1/ PRDM1/ MNDA/ NCKAP1L/ ADA/ LGALS1/ PYCARD/ RAC2/ CD1D/ PAG1/ SLAMF8/ LILRB2/ TNFSF13B/ PTPRC/ TYROBP/ TNFRSF4/ CD86/ CCL5/ IDO1/ CAV1/ CD70/ CD300A
Up-regulated DEGs	BP	GO:0001666	response to hypoxia	33	4.1956e-09	3.10254e-09	APAF1/ ETS1/ PDLIM1/ PKM/ EIF4EBP1/ ERO1A/ PGK1/ ICAM1/ SLC2A1/ PSMB8/ CARD16/ TGFB1/ TLR2/ MYC/ ADA/ KCNMA1/ PSMB9/ CYBB/ PLOD2/ DDIT4/ ADM/ NOL3/ VEGFA/ PDK1/ CAV1/ CXCR4/ LOXL2/ ANGPT2/ EGLN3/ HILPDA/ CA9/ HK2/ ANGPTL4
Up-regulated DEGs	BP	GO:0046651	lymphocyte proliferation	27	6.25383e-09	4.62455e-09	CD40/ TNFRSF1B/ ELF4/ ANXA1/ LST1/ GJA1/ PIK3CG/ HLA-DPB1/ TGFB1/ HLA-DPA1/ MNDA/ NCKAP1L/ ADA/ PYCARD/ RAC2/ CD1D/ LILRB2/ TNFSF13B/ PTPRC/ DOCK2/ TYROBP/ TNFRSF4/ P2RX7/ CCL5/ IDO1/ CD70/ CD300A
Up-regulated DEGs	BP	GO:0032943	mononuclear cell proliferation	27	6.8817e-09	5.08884e-09	CD40/ TNFRSF1B/ ELF4/ ANXA1/ LST1/ GJA1/ PIK3CG/ HLA-DPB1/ TGFB1/ HLA-DPA1/ MNDA/ NCKAP1L/ ADA/ PYCARD/ RAC2/ CD1D/ LILRB2/ TNFSF13B/ PTPRC/ DOCK2/ TYROBP/ TNFRSF4/ P2RX7/ CCL5/ IDO1/ CD70/ CD300A
Up-regulated DEGs	BP	GO:0036293	response to decreased oxygen levels	33	7.19635e-09	5.32152e-09	APAF1/ ETS1/ PDLIM1/ PKM/ EIF4EBP1/ ERO1A/ PGK1/ ICAM1/ SLC2A1/ PSMB8/ CARD16/ TGFB1/ TLR2/ MYC/ ADA/ KCNMA1/ PSMB9/ CYBB/ PLOD2/ DDIT4/ ADM/ NOL3/ VEGFA/ PDK1/ CAV1/ CXCR4/ LOXL2/ ANGPT2/ EGLN3/ HILPDA/ CA9/ HK2/ ANGPTL4
Up-regulated DEGs	BP	GO:0070663	regulation of leukocyte proliferation	25	8.28443e-09	6.12612e-09	LYN/ CD40/ TNFRSF1B/ TNFAIP3/ ANXA1/ LST1/ HLA-DPB1/ TGFB1/ HLA-DPA1/ MNDA/ NCKAP1L/ ADA/ PYCARD/ RAC2/ CD1D/ LILRB2/ TNFSF13B/ PTPRC/ TYROBP/ TNFRSF4/ ENPP3/ CCL5/ IDO1/ CD70/ CD300A
Up-regulated DEGs	BP	GO:0006909	phagocytosis	30	8.28443e-09	6.12612e-09	LYN/ CORO1C/ CD93/ WIPF1/ SIRPA/ RAB31/ ANXA1/ CD14/ PECAM1/ HCK/ FCGR2A/ AXL/ TGFB1/ TLR2/ CLEC7A/ NCKAP1L/ PYCARD/ PTPRC/ MSR1/ ITGB2/ DOCK2/ TYROBP/ CD300LF/ P2RX7/ FCER1G/ SCARB1/ CD36/ C3/ TREM2/ CD300A
Up-regulated DEGs	BP	GO:0002697	regulation of immune effector process	36	1.25481e-08	9.279e-09	IL4R/ TRAF3IP2/ HK1/ DTX3L/ LYN/ CD40/ MICB/ TNFRSF1B/ TNFAIP3/ HLA-F/ ANXA1/ HLX/ C3AR1/ JAK3/ TLR3/ APOBEC3G/ TGFB1/ ADGRE2/ PYCARD/ RAC2/ SLAMF8/ PTPRC/ ITGB2/ TNFRSF4/ CD86/ ENPP3/ C1QA/ P2RX7/ BIRC3/ CD84/ FCER1G/ C1QB/ C1QC/ CD36/ C3/ CD300A
Up-regulated DEGs	BP	GO:0032496	response to lipopolysaccharide	29	1.25481e-08	9.279e-09	LYN/ CD40/ SIRPA/ TNFRSF1B/ SPARC/ CMPK2/ TNFAIP3/ VIM/ ICAM1/ CSF2RB/ CD14/ GJA1/ CARD16/ HCK/ LY86/ CASP1/ IL10RA/ AXL/ TGFB1/ TLR2/ PYCARD/ ADM/ LILRB2/ P2RX7/ CCL5/ SCARB1/ IDO1/ CD36/ TREM2
Up-regulated DEGs	BP	GO:0045785	positive regulation of cell adhesion	33	2.47112e-08	1.82733e-08	IL4R/ S100A10/ LYN/ ETS1/ MAP4K4/ PREX1/ ANXA1/ ICAM1/ HLX/ HLA-DPB1/ APBB1IP/ ITGA5/ TGFB1/ RUNX3/ HLA-DPA1/ NCKAP1L/ ADA/ LGALS1/ PYCARD/ CD1D/ ITGA4/ LILRB2/ TNFSF13B/ PTPRC/ ITGB2/ FN1/ CDH13/ CD86/ VEGFA/ CCL5/ CAV1/ CD70/ CD36
Up-regulated DEGs	BP	GO:0002696	positive regulation of leukocyte activation	29	2.47112e-08	1.82733e-08	IL4R/ LYN/ CD40/ HLA-F/ ANXA1/ HLX/ HLA-DPB1/ AXL/ TGFB1/ RUNX3/ HLA-DPA1/ NCKAP1L/ ADA/ LGALS1/ PYCARD/ CD1D/ LILRB2/ TNFSF13B/ PTPRC/ ITGB2/ TYROBP/ TNFRSF4/ CD86/ C1QA/ FCER1G/ CCL5/ CAV1/ CD70/ TREM2
Up-regulated DEGs	BP	GO:0070482	response to oxygen levels	33	2.47112e-08	1.82733e-08	APAF1/ ETS1/ PDLIM1/ PKM/ EIF4EBP1/ ERO1A/ PGK1/ ICAM1/ SLC2A1/ PSMB8/ CARD16/ TGFB1/ TLR2/ MYC/ ADA/ KCNMA1/ PSMB9/ CYBB/ PLOD2/ DDIT4/ ADM/ NOL3/ VEGFA/ PDK1/ CAV1/ CXCR4/ LOXL2/ ANGPT2/ EGLN3/ HILPDA/ CA9/ HK2/ ANGPTL4
Up-regulated DEGs	BP	GO:0007159	leukocyte cell-cell adhesion	30	2.7578e-08	2.03932e-08	IL4R/ LYN/ ETS1/ ANXA1/ ICAM1/ HLX/ PECAM1/ HLA-DPB1/ JAK3/ ITGA5/ TGFB1/ RUNX3/ HLA-DPA1/ NCKAP1L/ ADA/ LGALS1/ PYCARD/ RAC2/ CD1D/ ITGA4/ LILRB2/ TNFSF13B/ PTPRC/ ITGB2/ CD86/ CCL5/ IDO1/ CAV1/ CD70/ CD300A
Up-regulated DEGs	BP	GO:0051607	defense response to virus	25	2.78543e-08	2.05975e-08	TRAF3IP2/ IL10RB/ DTX3L/ CD40/ OAS2/ ISG15/ MICB/ OAS3/ TNFAIP3/ IFNAR2/ NLRC5/ TRIM22/ TLR3/ APOBEC3G/ PYCARD/ SAMHD1/ IFI16/ RNASE6/ DDIT4/ SLFN11/ PTPRC/ TLR7/ BIRC3/ TLR8/ ISG20
Up-regulated DEGs	BP	GO:0002237	response to molecule of bacterial origin	29	2.78875e-08	2.06221e-08	LYN/ CD40/ SIRPA/ TNFRSF1B/ SPARC/ CMPK2/ TNFAIP3/ VIM/ ICAM1/ CSF2RB/ CD14/ GJA1/ CARD16/ HCK/ LY86/ CASP1/ IL10RA/ AXL/ TGFB1/ TLR2/ PYCARD/ ADM/ LILRB2/ P2RX7/ CCL5/ SCARB1/ IDO1/ CD36/ TREM2
Up-regulated DEGs	BP	GO:1903039	positive regulation of leukocyte cell-cell adhesion	24	2.85863e-08	2.11389e-08	IL4R/ LYN/ ETS1/ ANXA1/ ICAM1/ HLX/ HLA-DPB1/ TGFB1/ RUNX3/ HLA-DPA1/ NCKAP1L/ ADA/ LGALS1/ PYCARD/ CD1D/ ITGA4/ LILRB2/ TNFSF13B/ PTPRC/ ITGB2/ CD86/ CCL5/ CAV1/ CD70
Up-regulated DEGs	BP	GO:0002521	leukocyte differentiation	37	2.95186e-08	2.18282e-08	IL4R/ JAG2/ LYN/ PREX1/ MFNG/ ANXA1/ TCIRG1/ HLX/ DOCK10/ JAK3/ TLR3/ AXL/ TGFB1/ RUNX3/ EVI2B/ TLR2/ MYC/ PRDM1/ NCKAP1L/ ADA/ HCLS1/ LGALS1/ IFI16/ CD1D/ ITGA4/ SLAMF8/ LILRB2/ PTPRC/ IKZF1/ RASSF2/ DOCK2/ TYROBP/ CD86/ VEGFA/ FCER1G/ C1QC/ TREM2
Up-regulated DEGs	BP	GO:0071219	cellular response to molecule of bacterial origin	22	4.0447e-08	2.99095e-08	LYN/ CD40/ SIRPA/ TNFRSF1B/ CMPK2/ TNFAIP3/ VIM/ ICAM1/ CD14/ CARD16/ HCK/ LY86/ CASP1/ AXL/ TGFB1/ TLR2/ PYCARD/ LILRB2/ CCL5/ SCARB1/ CD36/ TREM2
Up-regulated DEGs	BP	GO:0050867	positive regulation of cell activation	29	5.03246e-08	3.72137e-08	IL4R/ LYN/ CD40/ HLA-F/ ANXA1/ HLX/ HLA-DPB1/ AXL/ TGFB1/ RUNX3/ HLA-DPA1/ NCKAP1L/ ADA/ LGALS1/ PYCARD/ CD1D/ LILRB2/ TNFSF13B/ PTPRC/ ITGB2/ TYROBP/ TNFRSF4/ CD86/ C1QA/ FCER1G/ CCL5/ CAV1/ CD70/ TREM2
Up-regulated DEGs	BP	GO:0071216	cellular response to biotic stimulus	23	6.4654e-08	4.781e-08	APAF1/ LYN/ CD40/ SIRPA/ TNFRSF1B/ CMPK2/ TNFAIP3/ VIM/ ICAM1/ CD14/ CARD16/ HCK/ LY86/ CASP1/ AXL/ TGFB1/ TLR2/ PYCARD/ LILRB2/ CCL5/ SCARB1/ CD36/ TREM2
Up-regulated DEGs	BP	GO:0034341	response to interferon-gamma	21	7.77174e-08	5.74701e-08	NMI/ CD40/ OAS2/ SIRPA/ CXCL16/ OAS3/ HLA-DRA/ HLA-F/ NLRC5/ VIM/ TRIM22/ ICAM1/ GBP2/ HLA-DPB1/ HCK/ TLR3/ CASP1/ HLA-DPA1/ TLR2/ FCGR1B/ CCL5
Up-regulated DEGs	BP	GO:0071222	cellular response to lipopolysaccharide	21	1.03379e-07	7.64458e-08	LYN/ CD40/ SIRPA/ TNFRSF1B/ CMPK2/ TNFAIP3/ VIM/ ICAM1/ CD14/ CARD16/ HCK/ LY86/ CASP1/ AXL/ TGFB1/ TLR2/ PYCARD/ LILRB2/ CCL5/ SCARB1/ CD36
Up-regulated DEGs	BP	GO:0042098	T cell proliferation	21	1.11025e-07	8.21002e-08	TNFRSF1B/ ELF4/ ANXA1/ GJA1/ PIK3CG/ HLA-DPB1/ TGFB1/ HLA-DPA1/ NCKAP1L/ PYCARD/ RAC2/ CD1D/ LILRB2/ TNFSF13B/ PTPRC/ DOCK2/ TNFRSF4/ P2RX7/ CCL5/ IDO1/ CD70
Up-regulated DEGs	BP	GO:1903037	regulation of leukocyte cell-cell adhesion	27	1.51509e-07	1.12037e-07	IL4R/ LYN/ ETS1/ ANXA1/ ICAM1/ HLX/ HLA-DPB1/ JAK3/ TGFB1/ RUNX3/ HLA-DPA1/ NCKAP1L/ ADA/ LGALS1/ PYCARD/ CD1D/ ITGA4/ LILRB2/ TNFSF13B/ PTPRC/ ITGB2/ CD86/ CCL5/ IDO1/ CAV1/ CD70/ CD300A
Up-regulated DEGs	BP	GO:0050670	regulation of lymphocyte proliferation	22	1.5923e-07	1.17746e-07	CD40/ TNFRSF1B/ ANXA1/ LST1/ HLA-DPB1/ TGFB1/ HLA-DPA1/ MNDA/ NCKAP1L/ ADA/ PYCARD/ RAC2/ CD1D/ LILRB2/ TNFSF13B/ PTPRC/ TYROBP/ TNFRSF4/ CCL5/ IDO1/ CD70/ CD300A
Up-regulated DEGs	BP	GO:0032944	regulation of mononuclear cell proliferation	22	1.69876e-07	1.25619e-07	CD40/ TNFRSF1B/ ANXA1/ LST1/ HLA-DPB1/ TGFB1/ HLA-DPA1/ MNDA/ NCKAP1L/ ADA/ PYCARD/ RAC2/ CD1D/ LILRB2/ TNFSF13B/ PTPRC/ TYROBP/ TNFRSF4/ CCL5/ IDO1/ CD70/ CD300A
Up-regulated DEGs	BP	GO:0051251	positive regulation of lymphocyte activation	25	1.78817e-07	1.32231e-07	IL4R/ LYN/ CD40/ HLA-F/ ANXA1/ HLX/ HLA-DPB1/ AXL/ TGFB1/ RUNX3/ HLA-DPA1/ NCKAP1L/ ADA/ LGALS1/ PYCARD/ CD1D/ LILRB2/ TNFSF13B/ PTPRC/ TYROBP/ TNFRSF4/ CD86/ CCL5/ CAV1/ CD70
Up-regulated DEGs	BP	GO:0009615	response to virus	28	2.24023e-07	1.65659e-07	TRAF3IP2/ IL10RB/ DTX3L/ CD40/ OAS2/ ISG15/ MICB/ OAS3/ TNFAIP3/ IFNAR2/ IFI44/ NLRC5/ TRIM22/ TLR3/ APOBEC3G/ PYCARD/ SAMHD1/ IFI16/ RNASE6/ DDIT4/ SLFN11/ PTPRC/ TLR7/ BIRC3/ TLR8/ CCL5/ CXCR4/ ISG20
Up-regulated DEGs	BP	GO:0071346	cellular response to interferon-gamma	19	2.77243e-07	2.05014e-07	NMI/ OAS2/ SIRPA/ OAS3/ HLA-DRA/ HLA-F/ NLRC5/ VIM/ TRIM22/ ICAM1/ GBP2/ HLA-DPB1/ HCK/ TLR3/ CASP1/ HLA-DPA1/ TLR2/ FCGR1B/ CCL5
Up-regulated DEGs	BP	GO:0050863	regulation of T cell activation	27	3.04071e-07	2.24852e-07	IL4R/ LYN/ TNFRSF1B/ ANXA1/ HLX/ HLA-DPB1/ JAK3/ TGFB1/ RUNX3/ HLA-DPA1/ PRDM1/ NCKAP1L/ ADA/ LGALS1/ PYCARD/ RAC2/ CD1D/ PAG1/ LILRB2/ TNFSF13B/ PTPRC/ CD86/ CCL5/ IDO1/ CAV1/ CD70/ CD300A
Up-regulated DEGs	BP	GO:0022409	positive regulation of cell-cell adhesion	24	4.47545e-07	3.30948e-07	IL4R/ LYN/ ETS1/ ANXA1/ ICAM1/ HLX/ HLA-DPB1/ TGFB1/ RUNX3/ HLA-DPA1/ NCKAP1L/ ADA/ LGALS1/ PYCARD/ CD1D/ ITGA4/ LILRB2/ TNFSF13B/ PTPRC/ ITGB2/ CD86/ CCL5/ CAV1/ CD70
Up-regulated DEGs	BP	GO:0002683	negative regulation of immune system process	33	5.22414e-07	3.86312e-07	IL4R/ NMI/ LYN/ MICB/ TNFAIP3/ GRAMD4/ HLA-F/ NLRC5/ ANXA1/ LST1/ HLX/ CD14/ JAK3/ TLR3/ AXL/ TGFB1/ RUNX3/ MYC/ MNDA/ ADA/ SAMHD1/ IFI16/ SLAMF8/ LILRB2/ PTPRC/ TYROBP/ ENPP3/ CD300LF/ CD84/ FCER1G/ C1QC/ IDO1/ CD300A
Up-regulated DEGs	BP	GO:0045576	mast cell activation	12	5.22414e-07	3.86312e-07	IL4R/ LYN/ PIK3CG/ LAT2/ ADGRE2/ RAC2/ LCP2/ ENPP3/ CD300LF/ CD84/ FCER1G/ CD300A
Up-regulated DEGs	BP	GO:0006735	NADH regeneration	9	5.22414e-07	3.86312e-07	HK1/ ALDOA/ PGM2L1/ PKM/ PGK1/ ALDOC/ PFKP/ ENO2/ HK2
Up-regulated DEGs	BP	GO:0061621	canonical glycolysis	9	5.22414e-07	3.86312e-07	HK1/ ALDOA/ PGM2L1/ PKM/ PGK1/ ALDOC/ PFKP/ ENO2/ HK2
Up-regulated DEGs	BP	GO:0061718	glucose catabolic process to pyruvate	9	5.22414e-07	3.86312e-07	HK1/ ALDOA/ PGM2L1/ PKM/ PGK1/ ALDOC/ PFKP/ ENO2/ HK2
Up-regulated DEGs	BP	GO:0002699	positive regulation of immune effector process	21	5.87239e-07	4.34248e-07	IL4R/ HK1/ LYN/ CD40/ HLA-F/ ANXA1/ HLX/ TGFB1/ ADGRE2/ RAC2/ PTPRC/ ITGB2/ TNFRSF4/ CD86/ ENPP3/ P2RX7/ CD84/ FCER1G/ CD36/ C3/ CD300A
Up-regulated DEGs	BP	GO:0060627	regulation of vesicle-mediated transport	34	5.99903e-07	4.43613e-07	IL4R/ LYN/ BICD1/ SIRPA/ RAB31/ HLA-F/ ANXA1/ CD14/ MCTP1/ HCK/ AXL/ TGFB1/ TLR2/ NCKAP1L/ ADGRE2/ PYCARD/ RAC2/ P2RY1/ PTPRC/ ITGB2/ DOCK2/ CDH13/ CD300LF/ VEGFA/ CD84/ FCER1G/ TRIM9/ SCARB1/ CAV1/ EHD2/ CD36/ C3/ CD300A/ APOC1
Up-regulated DEGs	BP	GO:0001776	leukocyte homeostasis	14	6.04579e-07	4.47071e-07	LYN/ SH2B3/ TNFAIP3/ ANXA1/ TCIRG1/ DOCK10/ JAK3/ AXL/ TGFB1/ NCKAP1L/ ADA/ TNFSF13B/ P2RX7/ FCER1G
Up-regulated DEGs	BP	GO:0098542	defense response to other organism	34	6.04579e-07	4.47071e-07	IL4R/ TRAF3IP2/ IL10RB/ DTX3L/ CD40/ OAS2/ ISG15/ MICB/ OAS3/ TNFAIP3/ IFNAR2/ NLRC5/ TRIM22/ HIST1H2BK/ TLR3/ APOBEC3G/ TGFB1/ TLR2/ CLEC7A/ PYCARD/ SAMHD1/ IFI16/ RNASE6/ DDIT4/ GNLY/ SLAMF8/ SLFN11/ PTPRC/ TLR7/ P2RX7/ BIRC3/ TLR8/ ISG20/ CD36
Up-regulated DEGs	BP	GO:0002695	negative regulation of leukocyte activation	19	6.04579e-07	4.47071e-07	IL4R/ TNFAIP3/ HLA-F/ ANXA1/ LST1/ HLX/ JAK3/ AXL/ TGFB1/ RUNX3/ MNDA/ LILRB2/ PTPRC/ TYROBP/ ENPP3/ CD300LF/ CD84/ IDO1/ CD300A
Up-regulated DEGs	BP	GO:0061615	glycolytic process through fructose-6-phosphate	9	6.48751e-07	4.79734e-07	HK1/ ALDOA/ PGM2L1/ PKM/ PGK1/ ALDOC/ PFKP/ ENO2/ HK2
Up-regulated DEGs	BP	GO:0061620	glycolytic process through glucose-6-phosphate	9	6.48751e-07	4.79734e-07	HK1/ ALDOA/ PGM2L1/ PKM/ PGK1/ ALDOC/ PFKP/ ENO2/ HK2
Up-regulated DEGs	BP	GO:0045088	regulation of innate immune response	32	8.02821e-07	5.93666e-07	NMI/ LYN/ TNFAIP3/ IFNAR2/ GRAMD4/ HLA-F/ NLRC5/ PSMB8/ CD14/ HCK/ TLR3/ TLR2/ MNDA/ CLEC7A/ PYCARD/ PSMB9/ SAMHD1/ IFI16/ CD1D/ SLAMF8/ CLEC4A/ ITGB2/ CTSS/ TLR7/ CD300LF/ BIRC3/ TLR8/ FCER1G/ CCL5/ CAV1/ CD36/ CD300A
Up-regulated DEGs	BP	GO:0050866	negative regulation of cell activation	20	9.94088e-07	7.35103e-07	IL4R/ SH2B3/ TNFAIP3/ HLA-F/ ANXA1/ LST1/ HLX/ JAK3/ AXL/ TGFB1/ RUNX3/ MNDA/ LILRB2/ PTPRC/ TYROBP/ ENPP3/ CD300LF/ CD84/ IDO1/ CD300A
Up-regulated DEGs	BP	GO:0001818	negative regulation of cytokine production	25	1.2471e-06	9.22195e-07	NMI/ UBE2L6/ SIRPA/ ISG15/ ANXA4/ TNFAIP3/ HLA-F/ NLRC5/ ANXA1/ ADCY7/ CARD16/ JAK3/ AXL/ TGFB1/ NCKAP1L/ PYCARD/ PTPRC/ CLEC4A/ TYROBP/ FN1/ TLR8/ CD84/ IDO1/ INHBB/ TREM2
Up-regulated DEGs	BP	GO:0050764	regulation of phagocytosis	14	1.31909e-06	9.75436e-07	SIRPA/ RAB31/ HCK/ TGFB1/ TLR2/ NCKAP1L/ PYCARD/ PTPRC/ DOCK2/ CD300LF/ SCARB1/ CD36/ C3/ CD300A
Up-regulated DEGs	BP	GO:0043062	extracellular structure organization	29	1.95813e-06	1.44799e-06	LAMC1/ ETS1/ TNFRSF1B/ SPARC/ PRDX4/ ERO1A/ ICAM1/ P4HA1/ COL4A1/ PECAM1/ OLFML2A/ ABCG1/ ITGA5/ TGFB1/ TIMP1/ ITGA4/ HAPLN1/ ITGB2/ FN1/ CTSS/ PLA2G7/ LAMA4/ SCARB1/ VCAN/ LOXL2/ CD36/ VWF/ LOX/ APOC1
Up-regulated DEGs	BP	GO:0022407	regulation of cell-cell adhesion	29	2.15341e-06	1.59239e-06	IL4R/ LYN/ SH2B3/ ETS1/ ANXA1/ ICAM1/ HLX/ HLA-DPB1/ JAK3/ TGFB1/ RUNX3/ HLA-DPA1/ NCKAP1L/ ADA/ LGALS1/ PYCARD/ FXYD5/ CD1D/ ITGA4/ LILRB2/ TNFSF13B/ PTPRC/ ITGB2/ CD86/ CCL5/ IDO1/ CAV1/ CD70/ CD300A
Up-regulated DEGs	BP	GO:0050777	negative regulation of immune response	17	2.35715e-06	1.74305e-06	IL4R/ NMI/ LYN/ TNFAIP3/ HLA-F/ NLRC5/ ANXA1/ HLX/ JAK3/ TGFB1/ SAMHD1/ IFI16/ SLAMF8/ PTPRC/ ENPP3/ CD84/ CD300A
Up-regulated DEGs	BP	GO:0050870	positive regulation of T cell activation	20	2.35715e-06	1.74305e-06	IL4R/ LYN/ ANXA1/ HLX/ HLA-DPB1/ TGFB1/ RUNX3/ HLA-DPA1/ NCKAP1L/ ADA/ LGALS1/ PYCARD/ CD1D/ LILRB2/ TNFSF13B/ PTPRC/ CD86/ CCL5/ CAV1/ CD70
Up-regulated DEGs	BP	GO:0019882	antigen processing and presentation	21	2.78573e-06	2.05998e-06	TAPBP/ TAP2/ SEC24D/ HLA-DRA/ HLA-F/ HLA-DMA/ ICAM1/ PSMB8/ HLA-DPB1/ TAP1/ HLA-DPA1/ PYCARD/ PSMB9/ CD1D/ CYBB/ LILRB2/ CLEC4A/ FCGR1B/ CTSS/ CD36/ TREM2
Up-regulated DEGs	BP	GO:0050900	leukocyte migration	32	2.78573e-06	2.05998e-06	LYN/ TNFRSF10B/ SIRPA/ PREX1/ ANXA1/ ICAM1/ PECAM1/ PIK3CG/ C3AR1/ HCK/ ITGA5/ TGFB1/ NCKAP1L/ ADA/ ADGRE2/ PYCARD/ RAC2/ ITGA4/ FLT1/ SLAMF8/ ITGB2/ FN1/ VEGFA/ PLA2G7/ CD84/ FCER1G/ CCL5/ CAV1/ CXCR4/ ANGPT2/ TREM2/ CD300A
Up-regulated DEGs	BP	GO:0048872	homeostasis of number of cells	22	2.89621e-06	2.14168e-06	LYN/ ISG15/ SH2B3/ ETS1/ TNFAIP3/ ANXA1/ LIPA/ TCIRG1/ DOCK10/ JAK3/ EZH2/ AXL/ TGFB1/ NCKAP1L/ ADA/ HCLS1/ TNFSF13B/ IKZF1/ RASSF2/ P2RX7/ VEGFA/ FCER1G
Up-regulated DEGs	BP	GO:0045089	positive regulation of innate immune response	28	2.93275e-06	2.16869e-06	LYN/ TNFAIP3/ GRAMD4/ HLA-F/ NLRC5/ PSMB8/ CD14/ HCK/ TLR3/ TLR2/ MNDA/ CLEC7A/ PYCARD/ PSMB9/ IFI16/ CD1D/ CLEC4A/ ITGB2/ CTSS/ TLR7/ CD300LF/ BIRC3/ TLR8/ FCER1G/ CCL5/ CAV1/ CD36/ CD300A
Up-regulated DEGs	BP	GO:0001819	positive regulation of cytokine production	31	3.15603e-06	2.3338e-06	PANX1/ IL4R/ HK1/ CD40/ HLA-F/ ANXA1/ CD14/ HLA-DPB1/ C3AR1/ TLR3/ CASP1/ TGFB1/ HLA-DPA1/ TLR2/ PYCARD/ IFI16/ CYBB/ LILRB2/ PTPRC/ TYROBP/ CD86/ TLR7/ P2RX7/ BIRC3/ TLR8/ FCER1G/ IDO1/ CD36/ C3/ TREM2/ HILPDA
Up-regulated DEGs	BP	GO:0002279	mast cell activation involved in immune response	10	3.77455e-06	2.79118e-06	IL4R/ LYN/ PIK3CG/ LAT2/ ADGRE2/ RAC2/ ENPP3/ CD84/ FCER1G/ CD300A
Up-regulated DEGs	BP	GO:0046394	carboxylic acid biosynthetic process	30	3.80259e-06	2.81192e-06	HK1/ LPGAT1/ ALDOA/ PGM2L1/ INSIG2/ DEGS1/ PKM/ TBXAS1/ RIMKLA/ PGK1/ SHMT2/ GGTA1P/ TGFB1/ PLOD2/ SLC1A3/ ALDOC/ DDIT4/ CSPG4/ PFKFB4/ ALOX5/ PFKP/ P2RX7/ TRIB3/ SCD/ VCAN/ FABP5/ IDO1/ ENO2/ HK2/ APOC1
Up-regulated DEGs	BP	GO:1902105	regulation of leukocyte differentiation	23	3.85592e-06	2.85135e-06	IL4R/ LYN/ ANXA1/ HLX/ JAK3/ TLR3/ AXL/ TGFB1/ RUNX3/ EVI2B/ MYC/ PRDM1/ NCKAP1L/ ADA/ HCLS1/ SLAMF8/ LILRB2/ PTPRC/ RASSF2/ TYROBP/ CD86/ C1QC/ TREM2
Up-regulated DEGs	BP	GO:0016053	organic acid biosynthetic process	30	3.88525e-06	2.87304e-06	HK1/ LPGAT1/ ALDOA/ PGM2L1/ INSIG2/ DEGS1/ PKM/ TBXAS1/ RIMKLA/ PGK1/ SHMT2/ GGTA1P/ TGFB1/ PLOD2/ SLC1A3/ ALDOC/ DDIT4/ CSPG4/ PFKFB4/ ALOX5/ PFKP/ P2RX7/ TRIB3/ SCD/ VCAN/ FABP5/ IDO1/ ENO2/ HK2/ APOC1
Up-regulated DEGs	BP	GO:0002819	regulation of adaptive immune response	17	4.06693e-06	3.00739e-06	IL4R/ CD40/ TNFRSF1B/ TNFAIP3/ HLA-F/ ANXA1/ HLX/ ADCY7/ JAK3/ TGFB1/ ADA/ PYCARD/ TNFSF13B/ PTPRC/ P2RX7/ FCER1G/ C3
Up-regulated DEGs	BP	GO:0050727	regulation of inflammatory response	32	4.35877e-06	3.2232e-06	LYN/ SIRPA/ ETS1/ TNFRSF1B/ TNFAIP3/ ANXA1/ ADCY7/ PIK3CG/ C3AR1/ OSMR/ HCK/ TLR3/ TLR2/ ADA/ PYCARD/ EGFR/ SLAMF8/ PTPRC/ ITGB2/ TLR7/ ENPP3/ C1QA/ BIRC3/ PLA2G7/ FCER1G/ C1QB/ C1QC/ CCL5/ IDO1/ C3/ TREM2/ TNFAIP6
Up-regulated DEGs	BP	GO:0050663	cytokine secretion	21	5.12625e-06	3.79073e-06	PANX1/ IL4R/ HK1/ LYN/ ISG15/ ANXA4/ TNFRSF1B/ TNFAIP3/ ANXA1/ TCIRG1/ CD14/ CARD16/ BTN3A2/ CASP1/ TLR2/ PYCARD/ LCP2/ FN1/ P2RX7/ TLR8/ CD36
Up-regulated DEGs	BP	GO:0006007	glucose catabolic process	9	5.21867e-06	3.85907e-06	HK1/ ALDOA/ PGM2L1/ PKM/ PGK1/ ALDOC/ PFKP/ ENO2/ HK2
Up-regulated DEGs	BP	GO:0006734	NADH metabolic process	9	5.21867e-06	3.85907e-06	HK1/ ALDOA/ PGM2L1/ PKM/ PGK1/ ALDOC/ PFKP/ ENO2/ HK2
Up-regulated DEGs	BP	GO:0072330	monocarboxylic acid biosynthetic process	25	5.53945e-06	4.09628e-06	HK1/ LPGAT1/ ALDOA/ PGM2L1/ INSIG2/ DEGS1/ PKM/ TBXAS1/ PGK1/ SLC1A3/ ALDOC/ DDIT4/ CSPG4/ PFKFB4/ ALOX5/ PFKP/ P2RX7/ TRIB3/ SCD/ VCAN/ FABP5/ IDO1/ ENO2/ HK2/ APOC1
Up-regulated DEGs	BP	GO:0060333	interferon-gamma-mediated signaling pathway	13	8.85547e-06	6.54839e-06	NMI/ OAS2/ OAS3/ HLA-DRA/ HLA-F/ NLRC5/ TRIM22/ ICAM1/ GBP2/ HLA-DPB1/ HCK/ HLA-DPA1/ FCGR1B
Up-regulated DEGs	BP	GO:0099024	plasma membrane invagination	10	9.36231e-06	6.92319e-06	SPIRE1/ RAB31/ NCKAP1L/ MSR1/ ITGB2/ FCER1G/ CD36/ C3/ TREM2/ CD300A
Up-regulated DEGs	BP	GO:0032612	interleukin-1 production	14	9.96054e-06	7.36556e-06	PANX1/ HK1/ SIRPA/ TNFAIP3/ ANXA1/ CARD16/ CASP1/ PYCARD/ IFI16/ TYROBP/ P2RX7/ TLR8/ CD36/ TREM2
Up-regulated DEGs	BP	GO:0030100	regulation of endocytosis	22	1.00579e-05	7.43758e-06	BICD1/ SIRPA/ RAB31/ CD14/ MCTP1/ HCK/ AXL/ TGFB1/ TLR2/ NCKAP1L/ PYCARD/ PTPRC/ DOCK2/ CDH13/ CD300LF/ VEGFA/ SCARB1/ CAV1/ CD36/ C3/ CD300A/ APOC1
Up-regulated DEGs	BP	GO:0033003	regulation of mast cell activation	9	1.02023e-05	7.54434e-06	IL4R/ LYN/ ADGRE2/ RAC2/ ENPP3/ CD300LF/ CD84/ FCER1G/ CD300A
Up-regulated DEGs	BP	GO:0032611	interleukin-1 beta production	13	1.07733e-05	7.96654e-06	PANX1/ HK1/ SIRPA/ TNFAIP3/ CARD16/ CASP1/ PYCARD/ IFI16/ TYROBP/ P2RX7/ TLR8/ CD36/ TREM2
Up-regulated DEGs	BP	GO:0033006	regulation of mast cell activation involved in immune response	8	1.0797e-05	7.98408e-06	IL4R/ LYN/ ADGRE2/ RAC2/ ENPP3/ CD84/ FCER1G/ CD300A
Up-regulated DEGs	BP	GO:0043900	regulation of multi-organism process	28	1.45051e-05	1.07261e-05	TRAF3IP2/ DTX3L/ ISG15/ MICB/ OAS3/ TNFAIP3/ PRDX4/ ARHGDIB/ CARD16/ LHFPL2/ APOBEC3G/ LY86/ TIMP1/ ADA/ LGALS1/ PYCARD/ IFI16/ P2RY1/ CAV2/ P2RX7/ BIRC3/ CCL5/ INHBB/ CAV1/ CXCR4/ ISG20/ CD36/ TOP2A
Up-regulated DEGs	BP	GO:0032652	regulation of interleukin-1 production	13	1.51662e-05	1.1215e-05	PANX1/ HK1/ SIRPA/ TNFAIP3/ ANXA1/ CARD16/ CASP1/ PYCARD/ IFI16/ TYROBP/ P2RX7/ TLR8/ TREM2
Up-regulated DEGs	BP	GO:0006911	phagocytosis, engulfment	9	1.52197e-05	1.12546e-05	RAB31/ NCKAP1L/ MSR1/ ITGB2/ FCER1G/ CD36/ C3/ TREM2/ CD300A
Up-regulated DEGs	BP	GO:0032103	positive regulation of response to external stimulus	24	1.55427e-05	1.14934e-05	ETS1/ MET/ PIK3CG/ C3AR1/ OSMR/ TLR3/ LY86/ TGFB1/ TLR2/ NCKAP1L/ RAC2/ EGFR/ ITGB2/ CDH13/ TLR7/ C1QA/ VEGFA/ PLA2G7/ FCER1G/ CCL5/ IDO1/ CXCR4/ C3/ TREM2
Up-regulated DEGs	BP	GO:0048002	antigen processing and presentation of peptide antigen	18	1.7547e-05	1.29756e-05	TAPBP/ TAP2/ SEC24D/ HLA-DRA/ HLA-F/ HLA-DMA/ PSMB8/ HLA-DPB1/ TAP1/ HLA-DPA1/ PYCARD/ PSMB9/ CYBB/ CLEC4A/ FCGR1B/ CTSS/ CD36/ TREM2
Up-regulated DEGs	BP	GO:0032651	regulation of interleukin-1 beta production	12	1.7547e-05	1.29756e-05	PANX1/ HK1/ SIRPA/ TNFAIP3/ CARD16/ CASP1/ PYCARD/ IFI16/ TYROBP/ P2RX7/ TLR8/ TREM2
Up-regulated DEGs	BP	GO:0002460	adaptive immune response based on somatic recombination of immune receptors built from immunoglobulin superfamily domains	23	1.76909e-05	1.3082e-05	IL4R/ CD40/ TNFRSF1B/ TNFAIP3/ HLA-F/ ANXA1/ TCIRG1/ ICAM1/ HLX/ BTN3A2/ JAK3/ KLHL6/ TGFB1/ ADA/ TNFSF13B/ PTPRC/ C1QA/ P2RX7/ TLR8/ FCER1G/ C1QB/ C1QC/ C3
Up-regulated DEGs	BP	GO:0051250	negative regulation of lymphocyte activation	15	1.81074e-05	1.339e-05	IL4R/ TNFAIP3/ HLA-F/ ANXA1/ LST1/ HLX/ JAK3/ AXL/ TGFB1/ RUNX3/ MNDA/ LILRB2/ TYROBP/ IDO1/ CD300A
Up-regulated DEGs	BP	GO:0002218	activation of innate immune response	24	1.84673e-05	1.36561e-05	LYN/ TNFAIP3/ GRAMD4/ PSMB8/ CD14/ HCK/ TLR3/ TLR2/ MNDA/ CLEC7A/ PYCARD/ PSMB9/ IFI16/ CLEC4A/ ITGB2/ CTSS/ TLR7/ CD300LF/ BIRC3/ TLR8/ FCER1G/ CAV1/ CD36/ CD300A
Up-regulated DEGs	BP	GO:0097529	myeloid leukocyte migration	17	1.90348e-05	1.40758e-05	LYN/ SIRPA/ PREX1/ ANXA1/ PECAM1/ PIK3CG/ C3AR1/ NCKAP1L/ ADGRE2/ RAC2/ FLT1/ SLAMF8/ ITGB2/ PLA2G7/ CCL5/ TREM2/ CD300A
Up-regulated DEGs	BP	GO:0046631	alpha-beta T cell activation	15	1.92016e-05	1.41991e-05	IL4R/ ELF4/ ANXA1/ TCIRG1/ HLX/ JAK3/ RUNX3/ PRDM1/ NCKAP1L/ ADA/ PTPRC/ CLEC4A/ DOCK2/ CD86/ CD300A
Up-regulated DEGs	BP	GO:0007249	I-kappaB kinase/NF-kappaB signaling	21	1.92016e-05	1.41991e-05	TRAF3IP2/ CD40/ TNFRSF10B/ SIRPA/ TNFAIP3/ NEK6/ PRDX4/ TRIM22/ CD14/ GJA1/ CARD16/ TLR3/ CASP1/ TLR2/ LGALS1/ PYCARD/ PLK2/ TLR7/ BIRC3/ TLR8/ CD36
Up-regulated DEGs	BP	GO:0009435	NAD biosynthetic process	10	1.92016e-05	1.41991e-05	HK1/ ALDOA/ PGM2L1/ PKM/ PGK1/ ALDOC/ PFKP/ NNMT/ ENO2/ HK2
Up-regulated DEGs	BP	GO:0031663	lipopolysaccharide-mediated signaling pathway	10	1.92016e-05	1.41991e-05	LYN/ TNFAIP3/ CARD16/ HCK/ LY86/ TGFB1/ TLR2/ CCL5/ SCARB1/ CD36
Up-regulated DEGs	BP	GO:0070665	positive regulation of leukocyte proliferation	15	2.01282e-05	1.48843e-05	LYN/ CD40/ ANXA1/ HLA-DPB1/ HLA-DPA1/ NCKAP1L/ ADA/ PYCARD/ CD1D/ LILRB2/ TNFSF13B/ PTPRC/ TNFRSF4/ CCL5/ CD70
Up-regulated DEGs	BP	GO:0043300	regulation of leukocyte degranulation	9	2.01282e-05	1.48843e-05	IL4R/ LYN/ HLA-F/ ADGRE2/ RAC2/ ITGB2/ CD84/ FCER1G/ CD300A
Up-regulated DEGs	BP	GO:0043303	mast cell degranulation	9	2.01282e-05	1.48843e-05	IL4R/ LYN/ PIK3CG/ LAT2/ ADGRE2/ RAC2/ CD84/ FCER1G/ CD300A
Up-regulated DEGs	BP	GO:0002822	regulation of adaptive immune response based on somatic recombination of immune receptors built from immunoglobulin superfamily domains	15	2.18086e-05	1.61269e-05	IL4R/ CD40/ TNFRSF1B/ TNFAIP3/ HLA-F/ ANXA1/ HLX/ JAK3/ TGFB1/ ADA/ TNFSF13B/ PTPRC/ P2RX7/ FCER1G/ C3
Up-regulated DEGs	BP	GO:0030098	lymphocyte differentiation	24	2.32726e-05	1.72095e-05	IL4R/ JAG2/ PREX1/ MFNG/ ANXA1/ TCIRG1/ HLX/ DOCK10/ JAK3/ AXL/ TGFB1/ RUNX3/ PRDM1/ NCKAP1L/ ADA/ LGALS1/ CD1D/ ITGA4/ SLAMF8/ LILRB2/ PTPRC/ IKZF1/ DOCK2/ CD86
Up-regulated DEGs	BP	GO:0042113	B cell activation	19	2.46334e-05	1.82158e-05	CD40/ TNFAIP3/ MFNG/ TCIRG1/ DOCK10/ JAK3/ TGFB1/ LAT2/ MNDA/ NCKAP1L/ ADA/ LGALS1/ ITGA4/ SLAMF8/ TNFSF13B/ PTPRC/ TYROBP/ TNFRSF4/ CD300A
Up-regulated DEGs	BP	GO:0034121	regulation of toll-like receptor signaling pathway	11	2.55794e-05	1.89153e-05	LYN/ TNFAIP3/ GRAMD4/ CD14/ TLR3/ TLR2/ CD300LF/ BIRC3/ CAV1/ CD36/ CD300A
Up-regulated DEGs	BP	GO:0002448	mast cell mediated immunity	9	2.88831e-05	2.13583e-05	IL4R/ LYN/ PIK3CG/ LAT2/ ADGRE2/ RAC2/ CD84/ FCER1G/ CD300A
Up-regulated DEGs	BP	GO:0010324	membrane invagination	10	2.94026e-05	2.17425e-05	SPIRE1/ RAB31/ NCKAP1L/ MSR1/ ITGB2/ FCER1G/ CD36/ C3/ TREM2/ CD300A
Up-regulated DEGs	BP	GO:0061900	glial cell activation	10	3.43534e-05	2.54035e-05	TLR3/ TLR2/ EGFR/ PTPRC/ ITGB2/ TYROBP/ TLR7/ C1QA/ TLR8/ TREM2
Up-regulated DEGs	BP	GO:0030198	extracellular matrix organization	24	3.58259e-05	2.64924e-05	LAMC1/ ETS1/ TNFRSF1B/ SPARC/ PRDX4/ ERO1A/ ICAM1/ P4HA1/ COL4A1/ PECAM1/ OLFML2A/ ITGA5/ TGFB1/ TIMP1/ ITGA4/ HAPLN1/ ITGB2/ FN1/ CTSS/ LAMA4/ VCAN/ LOXL2/ VWF/ LOX
Up-regulated DEGs	BP	GO:0002260	lymphocyte homeostasis	10	3.96282e-05	2.9304e-05	LYN/ TNFAIP3/ TCIRG1/ DOCK10/ JAK3/ TGFB1/ NCKAP1L/ ADA/ TNFSF13B/ P2RX7
Up-regulated DEGs	BP	GO:1903708	positive regulation of hemopoiesis	17	4.16264e-05	3.07817e-05	IL4R/ ISG15/ ETS1/ ANXA1/ HLX/ AXL/ TGFB1/ RUNX3/ EVI2B/ NCKAP1L/ ADA/ HCLS1/ LILRB2/ PTPRC/ TYROBP/ CD86/ TREM2
Up-regulated DEGs	BP	GO:1902107	positive regulation of leukocyte differentiation	15	4.16264e-05	3.07817e-05	IL4R/ ANXA1/ HLX/ AXL/ TGFB1/ RUNX3/ EVI2B/ NCKAP1L/ ADA/ HCLS1/ LILRB2/ PTPRC/ TYROBP/ CD86/ TREM2
Up-regulated DEGs	BP	GO:0031100	animal organ regeneration	11	4.17623e-05	3.08822e-05	PKM/ TYMS/ EZH2/ AXL/ TGFB1/ CCND1/ EGFR/ ADM/ NNMT/ PGF/ ANGPT2
Up-regulated DEGs	BP	GO:0045766	positive regulation of angiogenesis	18	4.19788e-05	3.10422e-05	CD40/ ETS1/ PKM/ ANXA1/ C3AR1/ TLR3/ ITGA5/ CYBB/ FLT1/ ADM/ PLK2/ ITGB2/ VEGFA/ CXCR4/ C3/ ANGPT2/ HK2/ ANGPTL4
Up-regulated DEGs	BP	GO:0050671	positive regulation of lymphocyte proliferation	14	4.19788e-05	3.10422e-05	CD40/ ANXA1/ HLA-DPB1/ HLA-DPA1/ NCKAP1L/ ADA/ PYCARD/ CD1D/ LILRB2/ TNFSF13B/ PTPRC/ TNFRSF4/ CCL5/ CD70
Up-regulated DEGs	BP	GO:0060759	regulation of response to cytokine stimulus	17	4.33332e-05	3.20438e-05	SH2B3/ TNFAIP3/ IFNAR2/ NLRC5/ CARD16/ CASP1/ AXL/ TLR2/ PYCARD/ SAMHD1/ PTPRC/ NOL3/ CD300LF/ BIRC3/ CCL5/ CAV1/ TREM2
Up-regulated DEGs	BP	GO:0032946	positive regulation of mononuclear cell proliferation	14	4.5436e-05	3.35988e-05	CD40/ ANXA1/ HLA-DPB1/ HLA-DPA1/ NCKAP1L/ ADA/ PYCARD/ CD1D/ LILRB2/ TNFSF13B/ PTPRC/ TNFRSF4/ CCL5/ CD70
Up-regulated DEGs	BP	GO:0150076	neuroinflammatory response	11	4.57386e-05	3.38225e-05	TNFRSF1B/ TLR3/ TLR2/ EGFR/ PTPRC/ ITGB2/ TYROBP/ TLR7/ C1QA/ TLR8/ TREM2
Up-regulated DEGs	BP	GO:0002703	regulation of leukocyte mediated immunity	17	4.8683e-05	3.59998e-05	IL4R/ LYN/ CD40/ TNFRSF1B/ HLA-F/ JAK3/ TLR3/ TGFB1/ ADGRE2/ RAC2/ PTPRC/ ITGB2/ P2RX7/ CD84/ FCER1G/ C3/ CD300A
Up-regulated DEGs	BP	GO:0016052	carbohydrate catabolic process	17	4.8683e-05	3.59998e-05	HK1/ ALDOA/ AOAH/ PGM2L1/ PKM/ PGK1/ GM2A/ PHKA2/ PPP1R3B/ PYGL/ ALDOC/ DDIT4/ PFKFB4/ PFKP/ P2RX7/ ENO2/ HK2
Up-regulated DEGs	BP	GO:0071260	cellular response to mechanical stimulus	11	5.09361e-05	3.76659e-05	CD40/ TNFRSF10B/ SLC2A1/ GJA1/ TLR3/ CASP1/ TGFB1/ EGFR/ KCNJ2/ TLR7/ TLR8
Up-regulated DEGs	BP	GO:0002224	toll-like receptor signaling pathway	15	5.41673e-05	4.00553e-05	LYN/ TNFAIP3/ GRAMD4/ CD14/ TLR3/ TLR2/ ITGB2/ CTSS/ TLR7/ CD300LF/ BIRC3/ TLR8/ CAV1/ CD36/ CD300A
Up-regulated DEGs	BP	GO:0002821	positive regulation of adaptive immune response	12	5.70508e-05	4.21876e-05	CD40/ HLA-F/ ANXA1/ HLX/ TGFB1/ ADA/ PYCARD/ TNFSF13B/ PTPRC/ P2RX7/ FCER1G/ C3
Up-regulated DEGs	BP	GO:0018108	peptidyl-tyrosine phosphorylation	24	5.85486e-05	4.32952e-05	LYN/ CD40/ RAP2B/ SH2B3/ MET/ ICAM1/ PECAM1/ JAK3/ HCK/ ITGA5/ AXL/ TGFB1/ HCLS1/ FLT1/ EGFR/ CSPG4/ PTPRC/ ITGB2/ VEGFA/ CCL5/ CAV1/ CD36/ TREM2/ CD300A
Up-regulated DEGs	BP	GO:0050878	regulation of body fluid levels	30	5.90857e-05	4.36923e-05	NCOR2/ LYN/ CD40/ RAP2B/ LNPK/ OAS2/ SH2B3/ MET/ ADCY3/ PROCR/ ADCY7/ GJA1/ FLI1/ PIK3CG/ ADA/ CCND1/ P2RY1/ ADM/ LCP2/ ENTPD1/ PIK3R5/ P2RX7/ VEGFA/ FCER1G/ CAV1/ EHD2/ CD36/ SLC6A3/ VWF/ HK2
Up-regulated DEGs	BP	GO:0001774	microglial cell activation	9	6.08951e-05	4.50303e-05	TLR3/ TLR2/ PTPRC/ ITGB2/ TYROBP/ TLR7/ C1QA/ TLR8/ TREM2
Up-regulated DEGs	BP	GO:0002269	leukocyte activation involved in inflammatory response	9	6.08951e-05	4.50303e-05	TLR3/ TLR2/ PTPRC/ ITGB2/ TYROBP/ TLR7/ C1QA/ TLR8/ TREM2
Up-regulated DEGs	BP	GO:0042129	regulation of T cell proliferation	15	6.08951e-05	4.50303e-05	TNFRSF1B/ ANXA1/ HLA-DPB1/ TGFB1/ HLA-DPA1/ NCKAP1L/ PYCARD/ RAC2/ CD1D/ LILRB2/ TNFSF13B/ PTPRC/ CCL5/ IDO1/ CD70
Up-regulated DEGs	BP	GO:0034340	response to type I interferon	12	6.08951e-05	4.50303e-05	OAS2/ ISG15/ XAF1/ OAS3/ IFNAR2/ HLA-F/ NLRC5/ SHMT2/ PSMB8/ GBP2/ SAMHD1/ ISG20
Up-regulated DEGs	BP	GO:0043304	regulation of mast cell degranulation	7	6.43555e-05	4.75892e-05	IL4R/ LYN/ ADGRE2/ RAC2/ CD84/ FCER1G/ CD300A
Up-regulated DEGs	BP	GO:0018212	peptidyl-tyrosine modification	24	6.43555e-05	4.75892e-05	LYN/ CD40/ RAP2B/ SH2B3/ MET/ ICAM1/ PECAM1/ JAK3/ HCK/ ITGA5/ AXL/ TGFB1/ HCLS1/ FLT1/ EGFR/ CSPG4/ PTPRC/ ITGB2/ VEGFA/ CCL5/ CAV1/ CD36/ TREM2/ CD300A
Up-regulated DEGs	BP	GO:0001959	regulation of cytokine-mediated signaling pathway	16	6.54122e-05	4.83707e-05	SH2B3/ TNFAIP3/ IFNAR2/ NLRC5/ CARD16/ CASP1/ AXL/ PYCARD/ SAMHD1/ PTPRC/ NOL3/ CD300LF/ BIRC3/ CCL5/ CAV1/ TREM2
Up-regulated DEGs	BP	GO:0048771	tissue remodeling	16	6.54122e-05	4.83707e-05	TNFAIP3/ ANXA1/ LIPA/ TCIRG1/ GJA1/ AXL/ TGFB1/ TIMP1/ RAC2/ EGFR/ CSPG4/ RASSF2/ NOL3/ P2RX7/ CAV1/ CTHRC1
Up-regulated DEGs	BP	GO:0002440	production of molecular mediator of immune response	17	6.75623e-05	4.99606e-05	IL4R/ TRAF3IP2/ HK1/ CD40/ TNFRSF1B/ HLA-F/ TCIRG1/ JAK3/ TLR3/ TGFB1/ TLR2/ SAMHD1/ TNFSF13B/ PTPRC/ TNFRSF4/ FCER1G/ CD36
Up-regulated DEGs	BP	GO:0050702	interleukin-1 beta secretion	9	6.83629e-05	5.05526e-05	PANX1/ HK1/ TNFAIP3/ CARD16/ CASP1/ PYCARD/ P2RX7/ TLR8/ CD36
Up-regulated DEGs	BP	GO:0002886	regulation of myeloid leukocyte mediated immunity	9	8.01768e-05	5.92887e-05	IL4R/ LYN/ ADGRE2/ RAC2/ ITGB2/ CD84/ FCER1G/ C3/ CD300A
Up-regulated DEGs	BP	GO:0050708	regulation of protein secretion	28	8.01768e-05	5.92887e-05	PANX1/ IL4R/ HK1/ LYN/ CD40/ ANXA4/ MAP4K4/ TNFRSF1B/ TNFAIP3/ RHBDF2/ ANXA1/ TCIRG1/ SLC2A1/ CD14/ GJA1/ CARD16/ CASP1/ TGFB1/ TLR2/ PYCARD/ EGFR/ FN1/ TNFRSF4/ P2RX7/ TLR8/ CCL5/ INHBB/ TREM2
Up-regulated DEGs	BP	GO:0002478	antigen processing and presentation of exogenous peptide antigen	16	8.55055e-05	6.32291e-05	TAPBP/ TAP2/ SEC24D/ HLA-DRA/ HLA-F/ HLA-DMA/ PSMB8/ HLA-DPB1/ TAP1/ HLA-DPA1/ PSMB9/ CYBB/ CLEC4A/ FCGR1B/ CTSS/ CD36
Up-regulated DEGs	BP	GO:0009142	nucleoside triphosphate biosynthetic process	16	9.08109e-05	6.71524e-05	HK1/ ALDOA/ PGM2L1/ CMPK2/ PKM/ PGK1/ TYMS/ TGFB1/ ALDOC/ DDIT4/ PFKFB4/ PFKP/ P2RX7/ TREM2/ ENO2/ HK2
Up-regulated DEGs	BP	GO:1901292	nucleoside phosphate catabolic process	16	9.08109e-05	6.71524e-05	PDE4A/ HK1/ ALDOA/ PGM2L1/ PKM/ PGK1/ ADA/ SAMHD1/ ALDOC/ DDIT4/ PFKFB4/ ENPP3/ PFKP/ P2RX7/ ENO2/ HK2
Up-regulated DEGs	BP	GO:1903555	regulation of tumor necrosis factor superfamily cytokine production	15	9.09634e-05	6.72651e-05	SIRPA/ TNFAIP3/ CD14/ TLR3/ AXL/ TLR2/ PYCARD/ CYBB/ PTPRC/ CLEC4A/ TYROBP/ CD86/ FCER1G/ CD36/ TREM2
Up-regulated DEGs	BP	GO:0097530	granulocyte migration	12	9.56142e-05	7.07043e-05	PREX1/ ANXA1/ PECAM1/ PIK3CG/ C3AR1/ NCKAP1L/ ADGRE2/ RAC2/ SLAMF8/ ITGB2/ CCL5/ CD300A
Up-regulated DEGs	BP	GO:0019884	antigen processing and presentation of exogenous antigen	16	9.57178e-05	7.07808e-05	TAPBP/ TAP2/ SEC24D/ HLA-DRA/ HLA-F/ HLA-DMA/ PSMB8/ HLA-DPB1/ TAP1/ HLA-DPA1/ PSMB9/ CYBB/ CLEC4A/ FCGR1B/ CTSS/ CD36
Up-regulated DEGs	BP	GO:0071674	mononuclear cell migration	10	9.82705e-05	7.26685e-05	LYN/ SIRPA/ ANXA1/ PECAM1/ C3AR1/ TGFB1/ FLT1/ SLAMF8/ PLA2G7/ CCL5
Up-regulated DEGs	BP	GO:0035690	cellular response to drug	24	0.000109269	8.08017e-05	PDE4A/ NR3C1/ RNF149/ SIRPA/ ETS1/ MET/ TNFAIP3/ ADCY3/ EIF4EBP1/ VIM/ ICAM1/ ADCY7/ TLR3/ EZH2/ AXL/ TGFB1/ MYC/ CYBB/ DDIT4/ P2RY1/ EGFR/ SLAMF8/ P2RX7/ CXCR4
Up-regulated DEGs	BP	GO:0002285	lymphocyte activation involved in immune response	15	0.000111432	8.24012e-05	IL4R/ CD40/ MFNG/ HLA-F/ ANXA1/ ICAM1/ HLX/ DOCK10/ JAK3/ APBB1IP/ TGFB1/ ADA/ LGALS1/ PTPRC/ CD86
Up-regulated DEGs	BP	GO:0009612	response to mechanical stimulus	17	0.000115159	8.51568e-05	CD40/ TNFRSF10B/ ETS1/ SLC2A1/ GJA1/ TLR3/ CASP1/ TGFB1/ SLC1A3/ P2RY1/ EGFR/ KCNJ2/ TLR7/ P2RX7/ TLR8/ CXCR4/ ANGPT2
Up-regulated DEGs	BP	GO:0019320	hexose catabolic process	9	0.000119861	8.86344e-05	HK1/ ALDOA/ PGM2L1/ PKM/ PGK1/ ALDOC/ PFKP/ ENO2/ HK2
Up-regulated DEGs	BP	GO:0050730	regulation of peptidyl-tyrosine phosphorylation	19	0.000120032	8.87606e-05	LYN/ CD40/ RAP2B/ SH2B3/ ICAM1/ PECAM1/ ITGA5/ TGFB1/ HCLS1/ EGFR/ CSPG4/ PTPRC/ ITGB2/ VEGFA/ CCL5/ CAV1/ CD36/ TREM2/ CD300A
Up-regulated DEGs	BP	GO:1903706	regulation of hemopoiesis	28	0.000120032	8.87606e-05	IL4R/ LYN/ ISG15/ ETS1/ ANXA1/ HLX/ PSMB8/ JAK3/ TLR3/ AXL/ TGFB1/ RUNX3/ EVI2B/ MYC/ PRDM1/ NCKAP1L/ ADA/ HCLS1/ PSMB9/ SLAMF8/ LILRB2/ PTPRC/ RASSF2/ TYROBP/ CD86/ C1QC/ TREM2/ LOX
Up-regulated DEGs	BP	GO:0007259	JAK-STAT cascade	14	0.000123349	9.12133e-05	NMI/ IL10RB/ LYN/ CD40/ SH2B3/ IFNAR2/ PECAM1/ JAK3/ IL10RA/ HCLS1/ PTPRC/ CCL5/ CAV1/ CD300A
Up-regulated DEGs	BP	GO:0032731	positive regulation of interleukin-1 beta production	8	0.000123602	9.14003e-05	PANX1/ HK1/ CASP1/ PYCARD/ IFI16/ TYROBP/ P2RX7/ TLR8
Up-regulated DEGs	BP	GO:0046434	organophosphate catabolic process	18	0.000127502	9.42847e-05	PDE4A/ HK1/ ALDOA/ PGM2L1/ PKM/ PGK1/ ADA/ SAMHD1/ ALDOC/ DDIT4/ PFKFB4/ ENPP3/ PFKP/ P2RX7/ SCARB1/ ENO2/ HK2/ APOC1
Up-regulated DEGs	BP	GO:0071706	tumor necrosis factor superfamily cytokine production	15	0.000133152	9.84621e-05	SIRPA/ TNFAIP3/ CD14/ TLR3/ AXL/ TLR2/ PYCARD/ CYBB/ PTPRC/ CLEC4A/ TYROBP/ CD86/ FCER1G/ CD36/ TREM2
Up-regulated DEGs	BP	GO:0019674	NAD metabolic process	10	0.000135084	9.98908e-05	HK1/ ALDOA/ PGM2L1/ PKM/ PGK1/ ALDOC/ PFKP/ NNMT/ ENO2/ HK2
Up-regulated DEGs	BP	GO:0070664	negative regulation of leukocyte proliferation	10	0.000135084	9.98908e-05	LYN/ TNFAIP3/ LST1/ TGFB1/ MNDA/ LILRB2/ TYROBP/ ENPP3/ IDO1/ CD300A
Up-regulated DEGs	BP	GO:0007162	negative regulation of cell adhesion	20	0.000135084	9.98908e-05	IL4R/ CORO1C/ SH2B3/ MAP4K4/ CDKN2A/ ANXA1/ ARHGDIB/ HLX/ JAK3/ TGFB1/ RUNX3/ LGALS1/ FXYD5/ LILRB2/ PTPRC/ CDH13/ IDO1/ TGFBI/ ANGPT2/ CD300A
Up-regulated DEGs	BP	GO:0071496	cellular response to external stimulus	22	0.000142671	0.000105501	LYN/ CD40/ TNFRSF10B/ ICAM1/ SLC2A1/ GJA1/ TLR3/ CASP1/ AXL/ TGFB1/ IFI16/ ITGA4/ CYBB/ P2RY1/ EGFR/ KCNJ2/ PTPRC/ CDKN2B/ TLR7/ P2RX7/ TLR8/ INHBB
Up-regulated DEGs	BP	GO:0032609	interferon-gamma production	12	0.000142671	0.000105501	SIRPA/ ISG15/ TCIRG1/ CD14/ BTN3A2/ HLA-DPB1/ TLR3/ AXL/ HLA-DPA1/ PYCARD/ TLR7/ TLR8
Up-regulated DEGs	BP	GO:0002532	production of molecular mediator involved in inflammatory response	10	0.000149375	0.000110459	IL4R/ LYN/ SIRPA/ ADCY7/ PYCARD/ SLAMF8/ ALOX5/ FCER1G/ IDO1/ CD36
Up-regulated DEGs	BP	GO:0030888	regulation of B cell proliferation	9	0.000149375	0.000110459	CD40/ MNDA/ NCKAP1L/ ADA/ TNFSF13B/ PTPRC/ TYROBP/ TNFRSF4/ CD300A
Up-regulated DEGs	BP	GO:0002758	innate immune response-activating signal transduction	21	0.000156165	0.00011548	LYN/ TNFAIP3/ GRAMD4/ PSMB8/ CD14/ HCK/ TLR3/ TLR2/ CLEC7A/ PSMB9/ CLEC4A/ ITGB2/ CTSS/ TLR7/ CD300LF/ BIRC3/ TLR8/ FCER1G/ CAV1/ CD36/ CD300A
Up-regulated DEGs	BP	GO:0002824	positive regulation of adaptive immune response based on somatic recombination of immune receptors built from immunoglobulin superfamily domains	11	0.00016013	0.000118412	CD40/ HLA-F/ ANXA1/ HLX/ TGFB1/ ADA/ TNFSF13B/ PTPRC/ P2RX7/ FCER1G/ C3
Up-regulated DEGs	BP	GO:0050706	regulation of interleukin-1 beta secretion	8	0.000164929	0.000121961	PANX1/ HK1/ TNFAIP3/ CARD16/ CASP1/ PYCARD/ P2RX7/ TLR8
Up-regulated DEGs	BP	GO:0002685	regulation of leukocyte migration	16	0.000168843	0.000124855	LYN/ ANXA1/ ICAM1/ C3AR1/ TGFB1/ NCKAP1L/ ADA/ PYCARD/ RAC2/ ITGA4/ SLAMF8/ VEGFA/ PLA2G7/ CCL5/ TREM2/ CD300A
Up-regulated DEGs	BP	GO:0042102	positive regulation of T cell proliferation	11	0.000174337	0.000128918	ANXA1/ HLA-DPB1/ HLA-DPA1/ NCKAP1L/ PYCARD/ CD1D/ LILRB2/ TNFSF13B/ PTPRC/ CCL5/ CD70
Up-regulated DEGs	BP	GO:0046634	regulation of alpha-beta T cell activation	11	0.000174337	0.000128918	IL4R/ ANXA1/ HLX/ JAK3/ RUNX3/ PRDM1/ NCKAP1L/ ADA/ PTPRC/ CD86/ CD300A
Up-regulated DEGs	BP	GO:1904018	positive regulation of vasculature development	18	0.000188911	0.000139695	CD40/ ETS1/ PKM/ ANXA1/ C3AR1/ TLR3/ ITGA5/ CYBB/ FLT1/ ADM/ PLK2/ ITGB2/ VEGFA/ CXCR4/ C3/ ANGPT2/ HK2/ ANGPTL4
Up-regulated DEGs	BP	GO:0060337	type I interferon signaling pathway	11	0.000189991	0.000140493	OAS2/ ISG15/ XAF1/ OAS3/ IFNAR2/ HLA-F/ NLRC5/ PSMB8/ GBP2/ SAMHD1/ ISG20
Up-regulated DEGs	BP	GO:0071357	cellular response to type I interferon	11	0.000189991	0.000140493	OAS2/ ISG15/ XAF1/ OAS3/ IFNAR2/ HLA-F/ NLRC5/ PSMB8/ GBP2/ SAMHD1/ ISG20
Up-regulated DEGs	BP	GO:0002791	regulation of peptide secretion	28	0.000189991	0.000140493	PANX1/ IL4R/ HK1/ LYN/ CD40/ ANXA4/ MAP4K4/ TNFRSF1B/ TNFAIP3/ RHBDF2/ ANXA1/ TCIRG1/ SLC2A1/ CD14/ GJA1/ CARD16/ CASP1/ TGFB1/ TLR2/ PYCARD/ EGFR/ FN1/ TNFRSF4/ P2RX7/ TLR8/ CCL5/ INHBB/ TREM2
Up-regulated DEGs	BP	GO:0034404	nucleobase-containing small molecule biosynthetic process	17	0.000200941	0.000148591	PDE4A/ HK1/ ALDOA/ PGM2L1/ PKM/ PGK1/ TYMP/ ADA/ SAMHD1/ ALDOC/ DDIT4/ PFKFB4/ ENPP3/ PFKP/ P2RX7/ ENO2/ HK2
Up-regulated DEGs	BP	GO:0006096	glycolytic process	12	0.000210852	0.00015592	HK1/ ALDOA/ PGM2L1/ PKM/ PGK1/ ALDOC/ DDIT4/ PFKFB4/ PFKP/ P2RX7/ ENO2/ HK2
Up-regulated DEGs	BP	GO:0050864	regulation of B cell activation	12	0.000210852	0.00015592	CD40/ TNFAIP3/ TGFB1/ MNDA/ NCKAP1L/ ADA/ SLAMF8/ TNFSF13B/ PTPRC/ TYROBP/ TNFRSF4/ CD300A
Up-regulated DEGs	BP	GO:0009166	nucleotide catabolic process	15	0.000210852	0.00015592	PDE4A/ HK1/ ALDOA/ PGM2L1/ PKM/ PGK1/ ADA/ SAMHD1/ ALDOC/ DDIT4/ PFKFB4/ PFKP/ P2RX7/ ENO2/ HK2
Up-regulated DEGs	BP	GO:0050701	interleukin-1 secretion	9	0.000210852	0.00015592	PANX1/ HK1/ TNFAIP3/ CARD16/ CASP1/ PYCARD/ P2RX7/ TLR8/ CD36
Up-regulated DEGs	BP	GO:0006165	nucleoside diphosphate phosphorylation	13	0.000211685	0.000156536	HK1/ ALDOA/ PGM2L1/ CMPK2/ PKM/ PGK1/ ALDOC/ DDIT4/ PFKFB4/ PFKP/ P2RX7/ ENO2/ HK2
Up-regulated DEGs	BP	GO:0002768	immune response-regulating cell surface receptor signaling pathway	26	0.000218063	0.000161252	LYN/ CD40/ WIPF1/ MICB/ HLA-DRA/ THEMIS2/ PSMB8/ HLA-DPB1/ C3AR1/ HCK/ KLHL6/ FCGR2A/ HLA-DPA1/ LAT2/ MNDA/ NCKAP1L/ ADA/ PSMB9/ PAG1/ LILRB2/ PTPRC/ CLEC4A/ LCP2/ FCGR1B/ FCER1G/ CD300A
Up-regulated DEGs	BP	GO:0045621	positive regulation of lymphocyte differentiation	11	0.000223742	0.000165452	IL4R/ ANXA1/ HLX/ AXL/ TGFB1/ RUNX3/ NCKAP1L/ ADA/ LILRB2/ PTPRC/ CD86
Up-regulated DEGs	BP	GO:0006757	ATP generation from ADP	12	0.000224369	0.000165915	HK1/ ALDOA/ PGM2L1/ PKM/ PGK1/ ALDOC/ DDIT4/ PFKFB4/ PFKP/ P2RX7/ ENO2/ HK2
Up-regulated DEGs	BP	GO:0045765	regulation of angiogenesis	24	0.000226274	0.000167324	CD40/ ETS1/ PLXND1/ SPARC/ TNFAIP3/ GPR4/ PKM/ ANXA1/ PGK1/ C3AR1/ VASH1/ TLR3/ ITGA5/ CYBB/ FLT1/ ADM/ PLK2/ ITGB2/ VEGFA/ CXCR4/ C3/ ANGPT2/ HK2/ ANGPTL4
Up-regulated DEGs	BP	GO:0006754	ATP biosynthetic process	14	0.000226482	0.000167477	HK1/ ALDOA/ PGM2L1/ PKM/ PGK1/ TGFB1/ ALDOC/ DDIT4/ PFKFB4/ PFKP/ P2RX7/ TREM2/ ENO2/ HK2
Up-regulated DEGs	BP	GO:0097696	STAT cascade	14	0.000226482	0.000167477	NMI/ IL10RB/ LYN/ CD40/ SH2B3/ IFNAR2/ PECAM1/ JAK3/ IL10RA/ HCLS1/ PTPRC/ CCL5/ CAV1/ CD300A
Up-regulated DEGs	BP	GO:1901652	response to peptide	28	0.000239077	0.000176791	LYN/ CD40/ SPARC/ INSIG2/ TNFAIP3/ RAB31/ ADCY3/ EIF4EBP1/ VIM/ TCIRG1/ ICAM1/ PTPRE/ SLC2A1/ ADCY7/ GJA1/ JAK3/ TGFB1/ TIMP1/ TLR2/ ITGA4/ CYBB/ ADM/ CAV2/ TRIB3/ INHBB/ CAV1/ CD36/ TREM2
Up-regulated DEGs	BP	GO:0046939	nucleotide phosphorylation	13	0.000239466	0.000177079	HK1/ ALDOA/ PGM2L1/ CMPK2/ PKM/ PGK1/ ALDOC/ DDIT4/ PFKFB4/ PFKP/ P2RX7/ ENO2/ HK2
Up-regulated DEGs	BP	GO:0032680	regulation of tumor necrosis factor production	14	0.000240471	0.000177822	SIRPA/ TNFAIP3/ CD14/ TLR3/ AXL/ TLR2/ PYCARD/ CYBB/ PTPRC/ CLEC4A/ TYROBP/ FCER1G/ CD36/ TREM2
Up-regulated DEGs	BP	GO:0019883	antigen processing and presentation of endogenous antigen	5	0.000243253	0.00017988	TAPBP/ TAP2/ HLA-F/ TAP1/ CD1D
Up-regulated DEGs	BP	GO:0060099	regulation of phagocytosis, engulfment	5	0.000243253	0.00017988	RAB31/ NCKAP1L/ CD36/ C3/ CD300A
Up-regulated DEGs	BP	GO:0009165	nucleotide biosynthetic process	23	0.000243253	0.00017988	HK1/ ALDOA/ PGM2L1/ CMPK2/ ADCY3/ PKM/ PGK1/ ADCY7/ TYMS/ TGFB1/ ADA/ ALDOC/ DDIT4/ PFKFB4/ RRM2/ PFKP/ P2RX7/ PDK1/ SCD/ NNMT/ TREM2/ ENO2/ HK2
Up-regulated DEGs	BP	GO:0046365	monosaccharide catabolic process	9	0.00025696	0.000190016	HK1/ ALDOA/ PGM2L1/ PKM/ PGK1/ ALDOC/ PFKP/ ENO2/ HK2
Up-regulated DEGs	BP	GO:0002474	antigen processing and presentation of peptide antigen via MHC class I	11	0.000257416	0.000190352	TAPBP/ TAP2/ SEC24D/ HLA-F/ PSMB8/ TAP1/ PSMB9/ CYBB/ CLEC4A/ FCGR1B/ CD36
Up-regulated DEGs	BP	GO:0042590	antigen processing and presentation of exogenous peptide antigen via MHC class I	10	0.000258289	0.000190998	TAPBP/ TAP2/ HLA-F/ PSMB8/ TAP1/ PSMB9/ CYBB/ CLEC4A/ FCGR1B/ CD36
Up-regulated DEGs	BP	GO:0050729	positive regulation of inflammatory response	14	0.000269318	0.000199154	ETS1/ PIK3CG/ OSMR/ TLR3/ TLR2/ EGFR/ ITGB2/ TLR7/ C1QA/ PLA2G7/ FCER1G/ IDO1/ C3/ TREM2
Up-regulated DEGs	BP	GO:0009127	purine nucleoside monophosphate biosynthetic process	15	0.000269318	0.000199154	HK1/ ALDOA/ PGM2L1/ PKM/ PGK1/ TGFB1/ ADA/ ALDOC/ DDIT4/ PFKFB4/ PFKP/ P2RX7/ TREM2/ ENO2/ HK2
Up-regulated DEGs	BP	GO:0009168	purine ribonucleoside monophosphate biosynthetic process	15	0.000269318	0.000199154	HK1/ ALDOA/ PGM2L1/ PKM/ PGK1/ TGFB1/ ADA/ ALDOC/ DDIT4/ PFKFB4/ PFKP/ P2RX7/ TREM2/ ENO2/ HK2
Up-regulated DEGs	BP	GO:0042866	pyruvate biosynthetic process	12	0.000270783	0.000200237	HK1/ ALDOA/ PGM2L1/ PKM/ PGK1/ ALDOC/ DDIT4/ PFKFB4/ PFKP/ P2RX7/ ENO2/ HK2
Up-regulated DEGs	BP	GO:0009124	nucleoside monophosphate biosynthetic process	16	0.000273666	0.000202369	HK1/ ALDOA/ PGM2L1/ PKM/ PGK1/ TYMS/ TGFB1/ ADA/ ALDOC/ DDIT4/ PFKFB4/ PFKP/ P2RX7/ TREM2/ ENO2/ HK2
Up-regulated DEGs	BP	GO:0042116	macrophage activation	11	0.000274554	0.000203025	IL4R/ CD93/ TLR3/ TLR2/ PTPRC/ ITGB2/ TYROBP/ TLR7/ C1QA/ TLR8/ TREM2
Up-regulated DEGs	BP	GO:0046637	regulation of alpha-beta T cell differentiation	9	0.000279952	0.000207018	IL4R/ ANXA1/ HLX/ JAK3/ RUNX3/ PRDM1/ NCKAP1L/ ADA/ CD86
Up-regulated DEGs	BP	GO:0043547	positive regulation of GTPase activity	22	0.000279952	0.000207018	CHML/ S100A10/ ARHGEF6/ CD40/ CORO1C/ SIPA1L2/ ASAP1/ MAP4K4/ PREX1/ ICAM1/ ARHGDIB/ DOCK10/ EZH2/ ARHGAP30/ GIT2/ RGS18/ NCKAP1L/ GPR65/ RGS5/ DOCK2/ CAV2/ RGS1
Up-regulated DEGs	BP	GO:1901293	nucleoside phosphate biosynthetic process	23	0.000284348	0.000210268	HK1/ ALDOA/ PGM2L1/ CMPK2/ ADCY3/ PKM/ PGK1/ ADCY7/ TYMS/ TGFB1/ ADA/ ALDOC/ DDIT4/ PFKFB4/ RRM2/ PFKP/ P2RX7/ PDK1/ SCD/ NNMT/ TREM2/ ENO2/ HK2
Up-regulated DEGs	BP	GO:0002221	pattern recognition receptor signaling pathway	16	0.000284348	0.000210268	LYN/ TNFAIP3/ GRAMD4/ CD14/ TLR3/ TLR2/ CLEC7A/ ITGB2/ CTSS/ TLR7/ CD300LF/ BIRC3/ TLR8/ CAV1/ CD36/ CD300A
Up-regulated DEGs	BP	GO:0032640	tumor necrosis factor production	14	0.000296756	0.000219443	SIRPA/ TNFAIP3/ CD14/ TLR3/ AXL/ TLR2/ PYCARD/ CYBB/ PTPRC/ CLEC4A/ TYROBP/ FCER1G/ CD36/ TREM2
Up-regulated DEGs	BP	GO:0007595	lactation	8	0.000303731	0.000224601	NCOR2/ OAS2/ GJA1/ CCND1/ VEGFA/ CAV1/ SLC6A3/ HK2
Up-regulated DEGs	BP	GO:0002698	negative regulation of immune effector process	12	0.000309121	0.000228587	IL4R/ MICB/ HLA-F/ ANXA1/ HLX/ JAK3/ TGFB1/ SLAMF8/ PTPRC/ ENPP3/ CD84/ CD300A
Up-regulated DEGs	BP	GO:0002755	MyD88-dependent toll-like receptor signaling pathway	7	0.000316477	0.000234027	CD14/ TLR2/ TLR7/ CD300LF/ TLR8/ CD36/ CD300A
Up-regulated DEGs	BP	GO:1905153	regulation of membrane invagination	5	0.000324909	0.000240262	RAB31/ NCKAP1L/ CD36/ C3/ CD300A
Up-regulated DEGs	BP	GO:1903557	positive regulation of tumor necrosis factor superfamily cytokine production	10	0.000334266	0.000247181	CD14/ TLR3/ TLR2/ PYCARD/ CYBB/ PTPRC/ TYROBP/ CD86/ FCER1G/ CD36
Up-regulated DEGs	BP	GO:0002931	response to ischemia	8	0.000344094	0.000254449	PANX1/ EIF4EBP1/ GJA1/ NOL3/ P2RX7/ CAV1/ TREM2/ HK2
Up-regulated DEGs	BP	GO:0032732	positive regulation of interleukin-1 production	8	0.000344094	0.000254449	PANX1/ HK1/ CASP1/ PYCARD/ IFI16/ TYROBP/ P2RX7/ TLR8
Up-regulated DEGs	BP	GO:0050707	regulation of cytokine secretion	16	0.000349606	0.000258525	PANX1/ IL4R/ HK1/ LYN/ ANXA4/ TNFRSF1B/ TNFAIP3/ ANXA1/ CD14/ CARD16/ CASP1/ TLR2/ PYCARD/ FN1/ P2RX7/ TLR8
Up-regulated DEGs	BP	GO:2000106	regulation of leukocyte apoptotic process	10	0.000365845	0.000270533	LYN/ CDKN2A/ JAK3/ AXL/ ADA/ HCLS1/ P2RX7/ FCER1G/ CCL5/ IDO1
Up-regulated DEGs	BP	GO:1901342	regulation of vasculature development	25	0.000367952	0.000272091	CD40/ ETS1/ PLXND1/ SPARC/ TNFAIP3/ GPR4/ PKM/ ANXA1/ PGK1/ C3AR1/ VASH1/ TLR3/ ITGA5/ CYBB/ FLT1/ ADM/ PLK2/ ITGB2/ HEY1/ VEGFA/ CXCR4/ C3/ ANGPT2/ HK2/ ANGPTL4
Up-regulated DEGs	BP	GO:0009206	purine ribonucleoside triphosphate biosynthetic process	14	0.000375614	0.000277757	HK1/ ALDOA/ PGM2L1/ PKM/ PGK1/ TGFB1/ ALDOC/ DDIT4/ PFKFB4/ PFKP/ P2RX7/ TREM2/ ENO2/ HK2
Up-regulated DEGs	BP	GO:0032675	regulation of interleukin-6 production	13	0.000388702	0.000287435	SIRPA/ TNFAIP3/ TLR3/ TLR2/ NCKAP1L/ PYCARD/ LILRB2/ TYROBP/ P2RX7/ TLR8/ FCER1G/ CD36/ TREM2
Up-regulated DEGs	BP	GO:0032613	interleukin-10 production	8	0.000388702	0.000287435	ISG15/ JAK3/ TLR2/ PYCARD/ TYROBP/ FCER1G/ IDO1/ TREM2
Up-regulated DEGs	BP	GO:0009145	purine nucleoside triphosphate biosynthetic process	14	0.00039615	0.000292943	HK1/ ALDOA/ PGM2L1/ PKM/ PGK1/ TGFB1/ ALDOC/ DDIT4/ PFKFB4/ PFKP/ P2RX7/ TREM2/ ENO2/ HK2
Up-regulated DEGs	BP	GO:0045582	positive regulation of T cell differentiation	10	0.00039615	0.000292943	IL4R/ ANXA1/ HLX/ TGFB1/ RUNX3/ NCKAP1L/ ADA/ LILRB2/ PTPRC/ CD86
Up-regulated DEGs	BP	GO:0046425	regulation of JAK-STAT cascade	12	0.000407969	0.000301683	IL10RB/ LYN/ CD40/ SH2B3/ PECAM1/ JAK3/ IL10RA/ HCLS1/ PTPRC/ CCL5/ CAV1/ CD300A
Up-regulated DEGs	BP	GO:0032418	lysosome localization	9	0.000421539	0.000311717	IL4R/ LYN/ PIK3CG/ LAT2/ ADGRE2/ RAC2/ CD84/ FCER1G/ CD300A
Up-regulated DEGs	BP	GO:0043277	apoptotic cell clearance	7	0.00042812	0.000316583	AXL/ TYROBP/ CD300LF/ SCARB1/ CD36/ C3/ TREM2
Up-regulated DEGs	BP	GO:0046031	ADP metabolic process	12	0.000435881	0.000322323	HK1/ ALDOA/ PGM2L1/ PKM/ PGK1/ ALDOC/ DDIT4/ PFKFB4/ PFKP/ P2RX7/ ENO2/ HK2
Up-regulated DEGs	BP	GO:0050704	regulation of interleukin-1 secretion	8	0.000435881	0.000322323	PANX1/ HK1/ TNFAIP3/ CARD16/ CASP1/ PYCARD/ P2RX7/ TLR8
Up-regulated DEGs	BP	GO:0006898	receptor-mediated endocytosis	20	0.000439976	0.000325351	BICD1/ CXCL16/ SPARC/ RAB31/ LDLRAD3/ CD14/ ITGA4/ ADM/ MSR1/ ACKR3/ ITGB2/ FCGR1B/ CAV2/ VEGFA/ FCER1G/ SCARB1/ CAV1/ CD36/ C3/ APOC1
Up-regulated DEGs	BP	GO:0060326	cell chemotaxis	18	0.000455354	0.000336723	ABCC1/ LYN/ MET/ PREX1/ ANXA1/ PIK3CG/ C3AR1/ NCKAP1L/ ADGRE2/ RAC2/ FLT1/ SLAMF8/ ITGB2/ VEGFA/ PLA2G7/ CCL5/ CXCR4/ LOX
Up-regulated DEGs	BP	GO:0019359	nicotinamide nucleotide biosynthetic process	13	0.000463945	0.000343076	HK1/ ALDOA/ PGM2L1/ PKM/ PGK1/ ALDOC/ DDIT4/ PFKFB4/ PFKP/ P2RX7/ NNMT/ ENO2/ HK2
Up-regulated DEGs	BP	GO:0019363	pyridine nucleotide biosynthetic process	13	0.000463945	0.000343076	HK1/ ALDOA/ PGM2L1/ PKM/ PGK1/ ALDOC/ DDIT4/ PFKFB4/ PFKP/ P2RX7/ NNMT/ ENO2/ HK2
Up-regulated DEGs	BP	GO:0071887	leukocyte apoptotic process	11	0.000465956	0.000344563	TRAF3IP2/ LYN/ CDKN2A/ JAK3/ AXL/ ADA/ HCLS1/ P2RX7/ FCER1G/ CCL5/ IDO1
Up-regulated DEGs	BP	GO:0009201	ribonucleoside triphosphate biosynthetic process	14	0.000494464	0.000365644	HK1/ ALDOA/ PGM2L1/ PKM/ PGK1/ TGFB1/ ALDOC/ DDIT4/ PFKFB4/ PFKP/ P2RX7/ TREM2/ ENO2/ HK2
Up-regulated DEGs	BP	GO:0045619	regulation of lymphocyte differentiation	14	0.000494464	0.000365644	IL4R/ ANXA1/ HLX/ JAK3/ AXL/ TGFB1/ RUNX3/ PRDM1/ NCKAP1L/ ADA/ SLAMF8/ LILRB2/ PTPRC/ CD86
Up-regulated DEGs	BP	GO:0032479	regulation of type I interferon production	12	0.000495615	0.000366495	NMI/ UBE2L6/ SIRPA/ ISG15/ TNFAIP3/ NLRC5/ TLR3/ TLR2/ PYCARD/ IFI16/ TLR7/ TLR8
Up-regulated DEGs	BP	GO:0006164	purine nucleotide biosynthetic process	19	0.000508408	0.000375955	HK1/ ALDOA/ PGM2L1/ ADCY3/ PKM/ PGK1/ ADCY7/ TGFB1/ ADA/ ALDOC/ DDIT4/ PFKFB4/ PFKP/ P2RX7/ PDK1/ SCD/ TREM2/ ENO2/ HK2
Up-regulated DEGs	BP	GO:0001782	B cell homeostasis	6	0.000516929	0.000382256	LYN/ TNFAIP3/ DOCK10/ NCKAP1L/ ADA/ TNFSF13B
Up-regulated DEGs	BP	GO:0009156	ribonucleoside monophosphate biosynthetic process	15	0.000558716	0.000413156	HK1/ ALDOA/ PGM2L1/ PKM/ PGK1/ TGFB1/ ADA/ ALDOC/ DDIT4/ PFKFB4/ PFKP/ P2RX7/ TREM2/ ENO2/ HK2
Up-regulated DEGs	BP	GO:0072525	pyridine-containing compound biosynthetic process	13	0.000558716	0.000413156	HK1/ ALDOA/ PGM2L1/ PKM/ PGK1/ ALDOC/ DDIT4/ PFKFB4/ PFKP/ P2RX7/ NNMT/ ENO2/ HK2
Up-regulated DEGs	BP	GO:0030217	T cell differentiation	17	0.000558716	0.000413156	IL4R/ JAG2/ PREX1/ ANXA1/ TCIRG1/ HLX/ JAK3/ TGFB1/ RUNX3/ PRDM1/ NCKAP1L/ ADA/ CD1D/ LILRB2/ PTPRC/ DOCK2/ CD86
Up-regulated DEGs	BP	GO:0032606	type I interferon production	12	0.000567527	0.000419672	NMI/ UBE2L6/ SIRPA/ ISG15/ TNFAIP3/ NLRC5/ TLR3/ TLR2/ PYCARD/ IFI16/ TLR7/ TLR8
Up-regulated DEGs	BP	GO:0046390	ribose phosphate biosynthetic process	19	0.000601907	0.000445095	HK1/ ALDOA/ PGM2L1/ ADCY3/ PKM/ PGK1/ ADCY7/ TGFB1/ PYGL/ ALDOC/ DDIT4/ PFKFB4/ PFKP/ P2RX7/ PDK1/ SCD/ TREM2/ ENO2/ HK2
Up-regulated DEGs	BP	GO:0042100	B cell proliferation	9	0.000622489	0.000460315	CD40/ MNDA/ NCKAP1L/ ADA/ TNFSF13B/ PTPRC/ TYROBP/ TNFRSF4/ CD300A
Up-regulated DEGs	BP	GO:0006090	pyruvate metabolic process	13	0.000632435	0.000467669	HK1/ ALDOA/ PGM2L1/ PKM/ PGK1/ ALDOC/ DDIT4/ PFKFB4/ PFKP/ P2RX7/ PDK1/ ENO2/ HK2
Up-regulated DEGs	BP	GO:0031348	negative regulation of defense response	17	0.000642919	0.000475422	NMI/ SIRPA/ ETS1/ MICB/ TNFRSF1B/ TNFAIP3/ HLA-F/ NLRC5/ ADCY7/ ADA/ PYCARD/ SAMHD1/ IFI16/ SLAMF8/ PTPRC/ ENPP3/ TNFAIP6
Up-regulated DEGs	BP	GO:0034122	negative regulation of toll-like receptor signaling pathway	7	0.000655356	0.000484619	LYN/ TNFAIP3/ GRAMD4/ CD14/ TLR3/ CD300LF/ CD300A
Up-regulated DEGs	BP	GO:0009141	nucleoside triphosphate metabolic process	21	0.000656359	0.000485361	HK1/ ALDOA/ BID/ PGM2L1/ CMPK2/ PKM/ PGK1/ SHMT2/ TYMS/ TGFB1/ ADA/ SAMHD1/ ALDOC/ DDIT4/ PFKFB4/ ENPP3/ PFKP/ P2RX7/ TREM2/ ENO2/ HK2
Up-regulated DEGs	BP	GO:0032677	regulation of interleukin-8 production	9	0.000682676	0.000504821	ANXA4/ ANXA1/ CD14/ TLR3/ TLR2/ PYCARD/ PTPRC/ TLR7/ TLR8
Up-regulated DEGs	BP	GO:0002576	platelet degranulation	12	0.000694804	0.00051379	ALDOA/ LYN/ SPARC/ PECAM1/ LHFPL2/ TGFB1/ TIMP1/ FN1/ VEGFA/ FCER1G/ CD36/ VWF
Up-regulated DEGs	BP	GO:0001667	ameboidal-type cell migration	25	0.000706222	0.000522233	CD40/ CORO1C/ ETS1/ PLXND1/ MET/ MAP4K4/ SPARC/ ANXA1/ PTP4A3/ ARHGDIB/ PECAM1/ NRP2/ VASH1/ TGFB1/ TIMP1/ ITGA4/ PLK2/ ITGB2/ FN1/ CDH13/ ANLN/ VEGFA/ SCARB1/ LOXL2/ ANGPT2
Up-regulated DEGs	BP	GO:0032635	interleukin-6 production	13	0.000707896	0.000523471	SIRPA/ TNFAIP3/ TLR3/ TLR2/ NCKAP1L/ PYCARD/ LILRB2/ TYROBP/ P2RX7/ TLR8/ FCER1G/ CD36/ TREM2
Up-regulated DEGs	BP	GO:0007252	I-kappaB phosphorylation	5	0.00072859	0.000538774	SIRPA/ PRDX4/ TLR3/ TLR2/ TLR7
Up-regulated DEGs	BP	GO:1904892	regulation of STAT cascade	12	0.000738228	0.000545901	IL10RB/ LYN/ CD40/ SH2B3/ PECAM1/ JAK3/ IL10RA/ HCLS1/ PTPRC/ CCL5/ CAV1/ CD300A
Up-regulated DEGs	BP	GO:0050718	positive regulation of interleukin-1 beta secretion	6	0.000739795	0.00054706	PANX1/ HK1/ CASP1/ PYCARD/ P2RX7/ TLR8
Up-regulated DEGs	BP	GO:0071549	cellular response to dexamethasone stimulus	6	0.000739795	0.00054706	NR3C1/ EIF4EBP1/ ICAM1/ TGFB1/ DDIT4/ EGFR
Up-regulated DEGs	BP	GO:0009152	purine ribonucleotide biosynthetic process	18	0.000786066	0.000581276	HK1/ ALDOA/ PGM2L1/ ADCY3/ PKM/ PGK1/ ADCY7/ TGFB1/ ALDOC/ DDIT4/ PFKFB4/ PFKP/ P2RX7/ PDK1/ SCD/ TREM2/ ENO2/ HK2
Up-regulated DEGs	BP	GO:0072522	purine-containing compound biosynthetic process	19	0.000787828	0.000582579	HK1/ ALDOA/ PGM2L1/ ADCY3/ PKM/ PGK1/ ADCY7/ TGFB1/ ADA/ ALDOC/ DDIT4/ PFKFB4/ PFKP/ P2RX7/ PDK1/ SCD/ TREM2/ ENO2/ HK2
Up-regulated DEGs	BP	GO:0052547	regulation of peptidase activity	23	0.000862541	0.000637827	APAF1/ LYN/ TNFRSF10B/ ANOS1/ GRAMD4/ TNFAIP8/ PSMB8/ PTTG1/ CARD16/ CASP1/ TIMP1/ MYC/ PYCARD/ PSMB9/ IFI16/ CSTA/ NOL3/ FN1/ BIRC3/ VEGFA/ CAV1/ C3/ EGLN3
Up-regulated DEGs	BP	GO:0045351	type I interferon biosynthetic process	4	0.000862541	0.000637827	NMI/ TLR3/ TLR7/ TLR8
Up-regulated DEGs	BP	GO:0045625	regulation of T-helper 1 cell differentiation	4	0.000862541	0.000637827	IL4R/ ANXA1/ HLX/ JAK3
Up-regulated DEGs	BP	GO:0070391	response to lipoteichoic acid	4	0.000862541	0.000637827	CD14/ TLR2/ CD36/ TREM2
Up-regulated DEGs	BP	GO:0071223	cellular response to lipoteichoic acid	4	0.000862541	0.000637827	CD14/ TLR2/ CD36/ TREM2
Up-regulated DEGs	BP	GO:0098883	synapse pruning	4	0.000862541	0.000637827	C1QA/ C1QB/ C1QC/ C3
Up-regulated DEGs	BP	GO:0009132	nucleoside diphosphate metabolic process	13	0.00088206	0.000652261	HK1/ ALDOA/ PGM2L1/ CMPK2/ PKM/ PGK1/ ALDOC/ DDIT4/ PFKFB4/ PFKP/ P2RX7/ ENO2/ HK2
Up-regulated DEGs	BP	GO:0002429	immune response-activating cell surface receptor signaling pathway	23	0.00088206	0.000652261	LYN/ WIPF1/ MICB/ HLA-DRA/ THEMIS2/ PSMB8/ HLA-DPB1/ C3AR1/ HCK/ KLHL6/ FCGR2A/ HLA-DPA1/ LAT2/ MNDA/ NCKAP1L/ ADA/ PSMB9/ PAG1/ PTPRC/ CLEC4A/ LCP2/ FCER1G/ CD300A
Up-regulated DEGs	BP	GO:0002479	antigen processing and presentation of exogenous peptide antigen via MHC class I, TAP-dependent	9	0.00088206	0.000652261	TAPBP/ TAP2/ HLA-F/ PSMB8/ TAP1/ PSMB9/ CYBB/ FCGR1B/ CD36
Up-regulated DEGs	BP	GO:0032649	regulation of interferon-gamma production	10	0.000887157	0.000656029	SIRPA/ ISG15/ CD14/ HLA-DPB1/ TLR3/ AXL/ HLA-DPA1/ PYCARD/ TLR7/ TLR8
Up-regulated DEGs	BP	GO:0009135	purine nucleoside diphosphate metabolic process	12	0.000935978	0.000692132	HK1/ ALDOA/ PGM2L1/ PKM/ PGK1/ ALDOC/ DDIT4/ PFKFB4/ PFKP/ P2RX7/ ENO2/ HK2
Up-regulated DEGs	BP	GO:0009179	purine ribonucleoside diphosphate metabolic process	12	0.000935978	0.000692132	HK1/ ALDOA/ PGM2L1/ PKM/ PGK1/ ALDOC/ DDIT4/ PFKFB4/ PFKP/ P2RX7/ ENO2/ HK2
Up-regulated DEGs	BP	GO:0031589	cell-substrate adhesion	20	0.000953413	0.000705025	LAMC1/ S100A10/ CORO1C/ MAP4K4/ PREX1/ CDKN2A/ PECAM1/ ITGA5/ AXL/ LGALS1/ RAC2/ ITGA4/ PARVG/ ITGB2/ FN1/ CDH13/ VEGFA/ CD36/ ANGPT2/ VWF
Up-regulated DEGs	BP	GO:0043405	regulation of MAP kinase activity	20	0.000953413	0.000705025	LYN/ CD40/ SH2B3/ MLKL/ KSR1/ PIK3CG/ EZH2/ TGFB1/ FLT1/ EGFR/ CSPG4/ PTPRC/ PIK3R5/ P2RX7/ VEGFA/ TRIB3/ DUSP4/ CAV1/ CXCR4/ CD300A
Up-regulated DEGs	BP	GO:0030260	entry into host cell	12	0.000984507	0.000728018	MET/ ICAM1/ ITGA5/ AXL/ LGALS1/ EGFR/ TNFRSF4/ CD86/ CAV2/ SCARB1/ CAV1/ CXCR4
Up-regulated DEGs	BP	GO:0044409	entry into host	12	0.000984507	0.000728018	MET/ ICAM1/ ITGA5/ AXL/ LGALS1/ EGFR/ TNFRSF4/ CD86/ CAV2/ SCARB1/ CAV1/ CXCR4
Up-regulated DEGs	BP	GO:0051806	entry into cell of other organism involved in symbiotic interaction	12	0.000984507	0.000728018	MET/ ICAM1/ ITGA5/ AXL/ LGALS1/ EGFR/ TNFRSF4/ CD86/ CAV2/ SCARB1/ CAV1/ CXCR4
Up-regulated DEGs	BP	GO:0051828	entry into other organism involved in symbiotic interaction	12	0.000984507	0.000728018	MET/ ICAM1/ ITGA5/ AXL/ LGALS1/ EGFR/ TNFRSF4/ CD86/ CAV2/ SCARB1/ CAV1/ CXCR4
Up-regulated DEGs	BP	GO:0043122	regulation of I-kappaB kinase/NF-kappaB signaling	16	0.00100617	0.000744039	TRAF3IP2/ CD40/ TNFRSF10B/ SIRPA/ TNFAIP3/ NEK6/ TRIM22/ GJA1/ CARD16/ TLR3/ CASP1/ LGALS1/ PYCARD/ PLK2/ BIRC3/ CD36
Up-regulated DEGs	BP	GO:0050851	antigen receptor-mediated signaling pathway	16	0.00100617	0.000744039	LYN/ HLA-DRA/ THEMIS2/ PSMB8/ HLA-DPB1/ KLHL6/ HLA-DPA1/ LAT2/ MNDA/ NCKAP1L/ ADA/ PSMB9/ PAG1/ PTPRC/ LCP2/ CD300A
Up-regulated DEGs	BP	GO:0050766	positive regulation of phagocytosis	8	0.00102441	0.000757527	RAB31/ NCKAP1L/ PYCARD/ PTPRC/ DOCK2/ CD300LF/ CD36/ C3
Up-regulated DEGs	BP	GO:0002573	myeloid leukocyte differentiation	15	0.00102704	0.000759468	LYN/ TCIRG1/ TLR3/ TGFB1/ EVI2B/ TLR2/ MYC/ HCLS1/ IFI16/ RASSF2/ TYROBP/ VEGFA/ FCER1G/ C1QC/ TREM2
Up-regulated DEGs	BP	GO:0009185	ribonucleoside diphosphate metabolic process	12	0.00103913	0.00076841	HK1/ ALDOA/ PGM2L1/ PKM/ PGK1/ ALDOC/ DDIT4/ PFKFB4/ PFKP/ P2RX7/ ENO2/ HK2
Up-regulated DEGs	BP	GO:1903531	negative regulation of secretion by cell	15	0.00107868	0.000797653	ANXA4/ MAP4K4/ TNFRSF1B/ TNFAIP3/ RHBDF2/ HLA-F/ ANXA1/ CARD16/ P2RY1/ FN1/ TLR8/ CD84/ TRIM9/ INHBB/ CD300A
Up-regulated DEGs	BP	GO:0043542	endothelial cell migration	18	0.00109383	0.00080886	CD40/ ETS1/ PLXND1/ MET/ SPARC/ ANXA1/ PTP4A3/ PECAM1/ NRP2/ VASH1/ TGFB1/ PLK2/ ITGB2/ CDH13/ VEGFA/ SCARB1/ LOXL2/ ANGPT2
Up-regulated DEGs	BP	GO:0051048	negative regulation of secretion	16	0.00109383	0.00080886	ANXA4/ MAP4K4/ TNFRSF1B/ TNFAIP3/ RHBDF2/ HLA-F/ ANXA1/ CARD16/ ADA/ P2RY1/ FN1/ TLR8/ CD84/ TRIM9/ INHBB/ CD300A
Up-regulated DEGs	BP	GO:0043371	negative regulation of CD4-positive, alpha-beta T cell differentiation	5	0.00111845	0.000827067	IL4R/ ANXA1/ HLX/ JAK3/ RUNX3
Up-regulated DEGs	BP	GO:0032760	positive regulation of tumor necrosis factor production	9	0.00111845	0.000827067	CD14/ TLR3/ TLR2/ PYCARD/ CYBB/ PTPRC/ TYROBP/ FCER1G/ CD36
Up-regulated DEGs	BP	GO:0033627	cell adhesion mediated by integrin	8	0.00111845	0.000827067	LYN/ ICAM1/ PIK3CG/ ITGA5/ NCKAP1L/ ADA/ ITGA4/ CCL5
Up-regulated DEGs	BP	GO:0046635	positive regulation of alpha-beta T cell activation	8	0.00111845	0.000827067	IL4R/ ANXA1/ HLX/ RUNX3/ NCKAP1L/ ADA/ PTPRC/ CD86
Up-regulated DEGs	BP	GO:0010631	epithelial cell migration	21	0.00113753	0.000841178	CD40/ CORO1C/ ETS1/ PLXND1/ MET/ MAP4K4/ SPARC/ ANXA1/ PTP4A3/ PECAM1/ NRP2/ VASH1/ TGFB1/ PLK2/ ITGB2/ CDH13/ ANLN/ VEGFA/ SCARB1/ LOXL2/ ANGPT2
Up-regulated DEGs	BP	GO:0120162	positive regulation of cold-induced thermogenesis	10	0.0011735	0.000867773	IL4R/ KDM3A/ GJA1/ EBF2/ VEGFA/ SCD/ FABP5/ CAV1/ CXCR4/ CD36
Up-regulated DEGs	BP	GO:0032480	negative regulation of type I interferon production	7	0.00118663	0.000877483	NMI/ UBE2L6/ SIRPA/ ISG15/ TNFAIP3/ NLRC5/ PYCARD
Up-regulated DEGs	BP	GO:2000107	negative regulation of leukocyte apoptotic process	7	0.00118663	0.000877483	JAK3/ AXL/ ADA/ HCLS1/ FCER1G/ CCL5/ IDO1
Up-regulated DEGs	BP	GO:0002483	antigen processing and presentation of endogenous peptide antigen	4	0.00118663	0.000877483	TAPBP/ TAP2/ HLA-F/ TAP1
Up-regulated DEGs	BP	GO:0032060	bleb assembly	4	0.00118663	0.000877483	EMP3/ PMP22/ ANLN/ P2RX7
Up-regulated DEGs	BP	GO:0045628	regulation of T-helper 2 cell differentiation	4	0.00118663	0.000877483	IL4R/ ANXA1/ HLX/ CD86
Up-regulated DEGs	BP	GO:0043087	regulation of GTPase activity	23	0.00119392	0.000882874	CHML/ S100A10/ ARHGEF6/ CD40/ CORO1C/ SIPA1L2/ ASAP1/ MAP4K4/ PREX1/ ICAM1/ ARHGDIB/ DOCK10/ EZH2/ ARHGAP30/ GIT2/ RGS18/ NCKAP1L/ PYCARD/ GPR65/ RGS5/ DOCK2/ CAV2/ RGS1
Up-regulated DEGs	BP	GO:0002700	regulation of production of molecular mediator of immune response	12	0.00121298	0.000896966	IL4R/ HK1/ CD40/ TNFRSF1B/ HLA-F/ JAK3/ TLR3/ TGFB1/ PTPRC/ TNFRSF4/ FCER1G/ CD36
Up-regulated DEGs	BP	GO:0043901	negative regulation of multi-organism process	14	0.00121298	0.000896966	ISG15/ MICB/ OAS3/ TNFAIP3/ PRDX4/ ARHGDIB/ CARD16/ APOBEC3G/ TIMP1/ ADA/ IFI16/ CCL5/ ISG20/ CD36
Up-regulated DEGs	BP	GO:0030099	myeloid cell differentiation	23	0.00122561	0.000906305	LYN/ ISG15/ SH2B3/ ETS1/ TCIRG1/ FLI1/ TLR3/ TGFB1/ EVI2B/ TLR2/ MYC/ NCKAP1L/ HCLS1/ IFI16/ IKZF1/ RASSF2/ CDKN2B/ TYROBP/ VEGFA/ FCER1G/ C1QC/ TREM2/ LOX
Up-regulated DEGs	BP	GO:0090132	epithelium migration	21	0.0012335	0.000912141	CD40/ CORO1C/ ETS1/ PLXND1/ MET/ MAP4K4/ SPARC/ ANXA1/ PTP4A3/ PECAM1/ NRP2/ VASH1/ TGFB1/ PLK2/ ITGB2/ CDH13/ ANLN/ VEGFA/ SCARB1/ LOXL2/ ANGPT2
Up-regulated DEGs	BP	GO:0009260	ribonucleotide biosynthetic process	18	0.00123539	0.000913536	HK1/ ALDOA/ PGM2L1/ ADCY3/ PKM/ PGK1/ ADCY7/ TGFB1/ ALDOC/ DDIT4/ PFKFB4/ PFKP/ P2RX7/ PDK1/ SCD/ TREM2/ ENO2/ HK2
Up-regulated DEGs	BP	GO:0045580	regulation of T cell differentiation	12	0.00128042	0.000946835	IL4R/ ANXA1/ HLX/ JAK3/ TGFB1/ RUNX3/ PRDM1/ NCKAP1L/ ADA/ LILRB2/ PTPRC/ CD86
Up-regulated DEGs	BP	GO:0032637	interleukin-8 production	9	0.00129218	0.000955535	ANXA4/ ANXA1/ CD14/ TLR3/ TLR2/ PYCARD/ PTPRC/ TLR7/ TLR8
Up-regulated DEGs	BP	GO:0043370	regulation of CD4-positive, alpha-beta T cell differentiation	7	0.00130955	0.000968381	IL4R/ ANXA1/ HLX/ JAK3/ RUNX3/ NCKAP1L/ CD86
Up-regulated DEGs	BP	GO:0046638	positive regulation of alpha-beta T cell differentiation	7	0.00130955	0.000968381	IL4R/ ANXA1/ HLX/ RUNX3/ NCKAP1L/ ADA/ CD86
Up-regulated DEGs	BP	GO:0010884	positive regulation of lipid storage	5	0.0013386	0.000989862	MSR1/ SCARB1/ CD36/ C3/ HILPDA
Up-regulated DEGs	BP	GO:0050765	negative regulation of phagocytosis	5	0.0013386	0.000989862	SIRPA/ TGFB1/ TLR2/ CD300LF/ CD300A
Up-regulated DEGs	BP	GO:0032755	positive regulation of interleukin-6 production	9	0.00139622	0.00103247	TLR3/ TLR2/ PYCARD/ LILRB2/ TYROBP/ P2RX7/ TLR8/ FCER1G/ CD36
Up-regulated DEGs	BP	GO:0046849	bone remodeling	9	0.00139622	0.00103247	TNFAIP3/ TCIRG1/ GJA1/ TGFB1/ RAC2/ EGFR/ RASSF2/ P2RX7/ CTHRC1
Up-regulated DEGs	BP	GO:0001933	negative regulation of protein phosphorylation	23	0.00141486	0.00104625	RNF149/ LYN/ CORO1C/ SIRPA/ LDLRAD4/ SH2B3/ TNFAIP3/ CDKN2A/ PMEPA1/ GMFG/ TGFB1/ MYC/ PYCARD/ DDIT4/ PTPRC/ RASSF2/ CDKN2B/ P2RX7/ TRIB3/ DUSP4/ CAV1/ IGFBP3/ CD300A
Up-regulated DEGs	BP	GO:0045807	positive regulation of endocytosis	12	0.00142539	0.00105404	BICD1/ RAB31/ CD14/ AXL/ NCKAP1L/ PYCARD/ PTPRC/ DOCK2/ CD300LF/ VEGFA/ CD36/ C3
Up-regulated DEGs	BP	GO:0019915	lipid storage	8	0.0014541	0.00107527	GM2A/ ABCG1/ MSR1/ SCARB1/ CAV1/ CD36/ C3/ HILPDA
Up-regulated DEGs	BP	GO:0050920	regulation of chemotaxis	14	0.0014541	0.00107527	LYN/ MET/ C3AR1/ TGFB1/ NCKAP1L/ RAC2/ SLAMF8/ CDH13/ VEGFA/ PLA2G7/ CCL5/ CXCR4/ ANGPT2/ TREM2
Up-regulated DEGs	BP	GO:0032648	regulation of interferon-beta production	7	0.0014541	0.00107527	NMI/ SIRPA/ TLR3/ TLR2/ PYCARD/ TLR7/ TLR8
Up-regulated DEGs	BP	GO:0032653	regulation of interleukin-10 production	7	0.0014541	0.00107527	JAK3/ TLR2/ PYCARD/ TYROBP/ FCER1G/ IDO1/ TREM2
Up-regulated DEGs	BP	GO:0034612	response to tumor necrosis factor	18	0.00147216	0.00108862	CD40/ CXCL16/ TNFRSF1B/ TNFAIP3/ ICAM1/ PSMB8/ CD14/ CARD16/ GBP2/ CASP1/ PYCARD/ PSMB9/ TNFSF13B/ NOL3/ TNFRSF4/ BIRC3/ CCL5/ CD70
Up-regulated DEGs	BP	GO:0090130	tissue migration	21	0.00147324	0.00108942	CD40/ CORO1C/ ETS1/ PLXND1/ MET/ MAP4K4/ SPARC/ ANXA1/ PTP4A3/ PECAM1/ NRP2/ VASH1/ TGFB1/ PLK2/ ITGB2/ CDH13/ ANLN/ VEGFA/ SCARB1/ LOXL2/ ANGPT2
Up-regulated DEGs	BP	GO:0071456	cellular response to hypoxia	15	0.00147596	0.00109143	EIF4EBP1/ ERO1A/ PGK1/ ICAM1/ PSMB8/ CARD16/ MYC/ PSMB9/ CYBB/ NOL3/ VEGFA/ PDK1/ EGLN3/ HILPDA/ CA9
Up-regulated DEGs	BP	GO:0002687	positive regulation of leukocyte migration	11	0.00148689	0.00109952	ICAM1/ C3AR1/ TGFB1/ NCKAP1L/ PYCARD/ RAC2/ ITGA4/ VEGFA/ PLA2G7/ CCL5/ TREM2
Up-regulated DEGs	BP	GO:0046718	viral entry into host cell	11	0.00148689	0.00109952	ICAM1/ ITGA5/ AXL/ LGALS1/ EGFR/ TNFRSF4/ CD86/ CAV2/ SCARB1/ CAV1/ CXCR4
Up-regulated DEGs	BP	GO:0051235	maintenance of location	18	0.00158183	0.00116972	TRPC1/ HK1/ LYN/ ERO1A/ GM2A/ ABCG1/ TGFB1/ PTPRC/ MSR1/ NOL3/ P2RX7/ SCARB1/ CAV1/ CD36/ C3/ ASPM/ HILPDA/ HK2
Up-regulated DEGs	BP	GO:0030595	leukocyte chemotaxis	14	0.00158183	0.00116972	LYN/ PREX1/ ANXA1/ PIK3CG/ C3AR1/ NCKAP1L/ ADGRE2/ RAC2/ FLT1/ SLAMF8/ ITGB2/ PLA2G7/ CCL5/ CXCR4
Up-regulated DEGs	BP	GO:0033004	negative regulation of mast cell activation	4	0.00158183	0.00116972	ENPP3/ CD300LF/ CD84/ CD300A
Up-regulated DEGs	BP	GO:0060100	positive regulation of phagocytosis, engulfment	4	0.00158183	0.00116972	RAB31/ NCKAP1L/ CD36/ C3
Up-regulated DEGs	BP	GO:1905155	positive regulation of membrane invagination	4	0.00158183	0.00116972	RAB31/ NCKAP1L/ CD36/ C3
Up-regulated DEGs	BP	GO:0071453	cellular response to oxygen levels	16	0.00165709	0.00122538	EIF4EBP1/ ERO1A/ PGK1/ ICAM1/ PSMB8/ CARD16/ MYC/ PSMB9/ CYBB/ NOL3/ VEGFA/ PDK1/ CAV1/ EGLN3/ HILPDA/ CA9
Up-regulated DEGs	BP	GO:0071900	regulation of protein serine/threonine kinase activity	25	0.00167839	0.00124113	LYN/ CD40/ SH2B3/ MLKL/ TNFAIP3/ CDKN2A/ KSR1/ PIK3CG/ EZH2/ TGFB1/ CCND1/ PYCARD/ FLT1/ EGFR/ CSPG4/ PTPRC/ CDKN2B/ PIK3R5/ P2RX7/ VEGFA/ TRIB3/ DUSP4/ CAV1/ CXCR4/ CD300A
Up-regulated DEGs	BP	GO:0051098	regulation of binding	21	0.00172128	0.00127284	S100A10/ DTX3L/ DERL1/ PLXND1/ MET/ MFNG/ CDON/ CARD16/ TGFB1/ IFI16/ ITGA4/ P2RY1/ GZMA/ EBF2/ PLK2/ HEY1/ TRIB3/ CAV1/ CD36/ LOX/ CTHRC1
Up-regulated DEGs	BP	GO:0045806	negative regulation of endocytosis	8	0.00172136	0.0012729	SIRPA/ MCTP1/ TGFB1/ TLR2/ CD300LF/ CAV1/ CD300A/ APOC1
Up-regulated DEGs	BP	GO:0033209	tumor necrosis factor-mediated signaling pathway	13	0.00172263	0.00127384	CD40/ TNFRSF1B/ TNFAIP3/ PSMB8/ CARD16/ CASP1/ PYCARD/ PSMB9/ TNFSF13B/ NOL3/ TNFRSF4/ BIRC3/ CD70
Up-regulated DEGs	BP	GO:0050716	positive regulation of interleukin-1 secretion	6	0.00172263	0.00127384	PANX1/ HK1/ CASP1/ PYCARD/ P2RX7/ TLR8
Up-regulated DEGs	BP	GO:0071621	granulocyte chemotaxis	9	0.00172263	0.00127384	PREX1/ ANXA1/ PIK3CG/ C3AR1/ NCKAP1L/ ADGRE2/ RAC2/ ITGB2/ CCL5
Up-regulated DEGs	BP	GO:0032608	interferon-beta production	7	0.00179108	0.00132445	NMI/ SIRPA/ TLR3/ TLR2/ PYCARD/ TLR7/ TLR8
Up-regulated DEGs	BP	GO:0050673	epithelial cell proliferation	23	0.00179868	0.00133008	LAMC1/ SPARC/ TNFAIP3/ GJA1/ NRP2/ VASH1/ TGFB1/ RUNX3/ MYC/ CCND1/ ITGA4/ FLT1/ EGFR/ CDKN2B/ CDH13/ UHRF1/ CAV2/ VEGFA/ CCL5/ SCARB1/ CAV1/ LOXL2/ IGFBP3
Up-regulated DEGs	BP	GO:0052548	regulation of endopeptidase activity	21	0.00181573	0.00134269	APAF1/ LYN/ TNFRSF10B/ ANOS1/ GRAMD4/ TNFAIP8/ PSMB8/ PTTG1/ CARD16/ CASP1/ TIMP1/ MYC/ PYCARD/ PSMB9/ IFI16/ CSTA/ NOL3/ BIRC3/ VEGFA/ C3/ EGLN3
Up-regulated DEGs	BP	GO:0007568	aging	19	0.00191887	0.00141895	APAF1/ TNFRSF1B/ CDKN2A/ NEK6/ ERO1A/ ICAM1/ VASH1/ TYMS/ TGFB1/ TIMP1/ ADA/ P2RY1/ ADM/ PLK2/ ITGB2/ CDKN2B/ C1QA/ LOXL2/ SLC6A3
Up-regulated DEGs	BP	GO:0031579	membrane raft organization	5	0.00191887	0.00141895	S100A10/ PTPRC/ DOCK2/ CAV2/ CAV1
Up-regulated DEGs	BP	GO:0044247	cellular polysaccharide catabolic process	5	0.00191887	0.00141895	AOAH/ PGM2L1/ PHKA2/ PPP1R3B/ PYGL
Up-regulated DEGs	BP	GO:0060055	angiogenesis involved in wound healing	5	0.00191887	0.00141895	ETS1/ TNFAIP3/ GPR4/ MCAM/ CXCR4
Up-regulated DEGs	BP	GO:0060143	positive regulation of syncytium formation by plasma membrane fusion	5	0.00191887	0.00141895	IL4R/ CD53/ TYROBP/ EHD2/ TREM2
Up-regulated DEGs	BP	GO:0046636	negative regulation of alpha-beta T cell activation	6	0.00197055	0.00145717	IL4R/ ANXA1/ HLX/ JAK3/ RUNX3/ CD300A
Up-regulated DEGs	BP	GO:0008277	regulation of G protein-coupled receptor signaling pathway	12	0.00205025	0.00151611	GRK5/ BICD1/ MET/ GIT2/ RGS18/ ADA/ RGS5/ ADM/ CAV2/ CCL5/ C3/ RGS1
Up-regulated DEGs	BP	GO:0019216	regulation of lipid metabolic process	22	0.00208095	0.00153881	NCOR2/ LPGAT1/ LYN/ INSIG2/ PIK3CG/ ABCG1/ TGFB1/ GLIPR1/ FLT1/ ADM/ PIK3R5/ PDK1/ LPCAT1/ TRIB3/ SCD/ SCARB1/ FABP5/ CAV1/ CD36/ C3/ APOC1/ ANGPTL4
Up-regulated DEGs	BP	GO:0009144	purine nucleoside triphosphate metabolic process	19	0.00213654	0.00157992	HK1/ ALDOA/ BID/ PGM2L1/ PKM/ PGK1/ SHMT2/ TGFB1/ ADA/ SAMHD1/ ALDOC/ DDIT4/ PFKFB4/ ENPP3/ PFKP/ P2RX7/ TREM2/ ENO2/ HK2
Up-regulated DEGs	BP	GO:0043123	positive regulation of I-kappaB kinase/NF-kappaB signaling	13	0.00221242	0.00163603	TRAF3IP2/ CD40/ TNFRSF10B/ NEK6/ TRIM22/ GJA1/ CARD16/ TLR3/ CASP1/ LGALS1/ PLK2/ BIRC3/ CD36
Up-regulated DEGs	BP	GO:0043434	response to peptide hormone	22	0.00221242	0.00163603	LYN/ SPARC/ INSIG2/ RAB31/ ADCY3/ EIF4EBP1/ TCIRG1/ ICAM1/ PTPRE/ SLC2A1/ ADCY7/ GJA1/ JAK3/ TGFB1/ TIMP1/ TLR2/ CYBB/ ADM/ CAV2/ TRIB3/ INHBB/ CAV1
Up-regulated DEGs	BP	GO:0009123	nucleoside monophosphate metabolic process	20	0.00221271	0.00163624	HK1/ ALDOA/ BID/ PGM2L1/ CMPK2/ PKM/ PGK1/ SHMT2/ TYMS/ TGFB1/ ADA/ ALDOC/ DDIT4/ PFKFB4/ ENPP3/ PFKP/ P2RX7/ TREM2/ ENO2/ HK2
Up-regulated DEGs	BP	GO:0036294	cellular response to decreased oxygen levels	15	0.00225014	0.00166392	EIF4EBP1/ ERO1A/ PGK1/ ICAM1/ PSMB8/ CARD16/ MYC/ PSMB9/ CYBB/ NOL3/ VEGFA/ PDK1/ EGLN3/ HILPDA/ CA9
Up-regulated DEGs	BP	GO:0050691	regulation of defense response to virus by host	6	0.00225261	0.00166574	TRAF3IP2/ DTX3L/ MICB/ TNFAIP3/ APOBEC3G/ PYCARD
Up-regulated DEGs	BP	GO:0046639	negative regulation of alpha-beta T cell differentiation	5	0.00230872	0.00170724	IL4R/ ANXA1/ HLX/ JAK3/ RUNX3
Up-regulated DEGs	BP	GO:0000768	syncytium formation by plasma membrane fusion	7	0.00244698	0.00180948	IL4R/ CDON/ MYOF/ CD53/ TYROBP/ EHD2/ TREM2
Up-regulated DEGs	BP	GO:0032655	regulation of interleukin-12 production	7	0.00244698	0.00180948	CD40/ JAK3/ TLR3/ TLR2/ TLR8/ IDO1/ CD36
Up-regulated DEGs	BP	GO:0050853	B cell receptor signaling pathway	7	0.00244698	0.00180948	LYN/ KLHL6/ LAT2/ MNDA/ NCKAP1L/ PTPRC/ CD300A
Up-regulated DEGs	BP	GO:0140253	cell-cell fusion	7	0.00244698	0.00180948	IL4R/ CDON/ MYOF/ CD53/ TYROBP/ EHD2/ TREM2
Up-regulated DEGs	BP	GO:0050921	positive regulation of chemotaxis	11	0.00253185	0.00187224	MET/ C3AR1/ TGFB1/ NCKAP1L/ RAC2/ CDH13/ VEGFA/ PLA2G7/ CCL5/ CXCR4/ TREM2
Up-regulated DEGs	BP	GO:0001960	negative regulation of cytokine-mediated signaling pathway	8	0.00266166	0.00196823	SH2B3/ NLRC5/ CARD16/ SAMHD1/ PTPRC/ NOL3/ CCL5/ CAV1
Up-regulated DEGs	BP	GO:0046677	response to antibiotic	19	0.00270911	0.00200332	SETD7/ SIRPA/ ETS1/ MET/ SPARC/ TNFAIP3/ ADCY3/ EIF4EBP1/ ICAM1/ ADCY7/ CD14/ TYMS/ EZH2/ AXL/ ADA/ CCND1/ CYBB/ SLC1A3/ SLC6A3
Up-regulated DEGs	BP	GO:0071385	cellular response to glucocorticoid stimulus	7	0.00272509	0.00201513	NR3C1/ EIF4EBP1/ ANXA1/ ICAM1/ TGFB1/ DDIT4/ EGFR
Up-regulated DEGs	BP	GO:0000272	polysaccharide catabolic process	5	0.00274342	0.00202869	AOAH/ PGM2L1/ PHKA2/ PPP1R3B/ PYGL
Up-regulated DEGs	BP	GO:0002335	mature B cell differentiation	5	0.00274342	0.00202869	MFNG/ DOCK10/ ADA/ LGALS1/ SLAMF8
Up-regulated DEGs	BP	GO:2000482	regulation of interleukin-8 secretion	5	0.00274342	0.00202869	ANXA4/ ANXA1/ CD14/ TLR2/ PYCARD
Up-regulated DEGs	BP	GO:0009991	response to extracellular stimulus	25	0.00274543	0.00203017	NUCB2/ PANX1/ APAF1/ LYN/ CD40/ SPARC/ PKM/ EIF4EBP1/ ICAM1/ SLC2A1/ TYMS/ AXL/ TGFB1/ ADA/ CCND1/ IFI16/ ITGA4/ CYBB/ P2RY1/ EGFR/ ADM/ PTPRC/ CDKN2B/ P2RX7/ INHBB
Up-regulated DEGs	BP	GO:0010885	regulation of cholesterol storage	4	0.00274543	0.00203017	ABCG1/ MSR1/ SCARB1/ CD36
Up-regulated DEGs	BP	GO:0045064	T-helper 2 cell differentiation	4	0.00274543	0.00203017	IL4R/ ANXA1/ HLX/ CD86
Up-regulated DEGs	BP	GO:0043410	positive regulation of MAPK cascade	25	0.0028103	0.00207815	CD40/ MLKL/ CDON/ ICAM1/ KSR1/ PIK3CG/ TLR3/ EZH2/ TGFB1/ PYCARD/ FLT1/ P2RY1/ EGFR/ CSPG4/ PTPRC/ RASSF2/ ACKR3/ PIK3R5/ CAV2/ P2RX7/ VEGFA/ CXCR4/ CD36/ IGFBP3/ TREM2
Up-regulated DEGs	BP	GO:1990266	neutrophil migration	8	0.00285312	0.00210981	PREX1/ PECAM1/ PIK3CG/ C3AR1/ NCKAP1L/ RAC2/ SLAMF8/ ITGB2
Up-regulated DEGs	BP	GO:0005996	monosaccharide metabolic process	17	0.00285872	0.00211395	HK1/ ALDOA/ PGM2L1/ PKM/ PGK1/ SLC2A1/ PPP1R3B/ ALDOC/ SLC2A3/ CHST15/ PFKFB4/ PFKP/ PDK1/ FABP5/ IGFBP3/ ENO2/ HK2
Up-regulated DEGs	BP	GO:0030890	positive regulation of B cell proliferation	6	0.00287245	0.0021241	CD40/ NCKAP1L/ ADA/ TNFSF13B/ PTPRC/ TNFRSF4
Up-regulated DEGs	BP	GO:0071548	response to dexamethasone	6	0.00287245	0.0021241	NR3C1/ EIF4EBP1/ ICAM1/ TGFB1/ DDIT4/ EGFR
Up-regulated DEGs	BP	GO:0031960	response to corticosteroid	12	0.0029141	0.0021549	NR3C1/ SPARC/ EIF4EBP1/ ANXA1/ ICAM1/ TYMS/ TGFB1/ CCND1/ CYBB/ DDIT4/ EGFR/ ADM
Up-regulated DEGs	BP	GO:0006949	syncytium formation	7	0.00294363	0.00217674	IL4R/ CDON/ MYOF/ CD53/ TYROBP/ EHD2/ TREM2
Up-regulated DEGs	BP	GO:0032615	interleukin-12 production	7	0.00294363	0.00217674	CD40/ JAK3/ TLR3/ TLR2/ TLR8/ IDO1/ CD36
Up-regulated DEGs	BP	GO:0019362	pyridine nucleotide metabolic process	13	0.00301653	0.00223064	HK1/ ALDOA/ PGM2L1/ PKM/ PGK1/ ALDOC/ DDIT4/ PFKFB4/ PFKP/ P2RX7/ NNMT/ ENO2/ HK2
Up-regulated DEGs	BP	GO:0038061	NIK/NF-kappaB signaling	13	0.00301653	0.00223064	TNFRSF10B/ PTP4A3/ PSMB8/ CD14/ TLR3/ TLR2/ PSMB9/ EGFR/ RASSF2/ NOL3/ TLR7/ BIRC3/ TREM2
Up-regulated DEGs	BP	GO:0046496	nicotinamide nucleotide metabolic process	13	0.00301653	0.00223064	HK1/ ALDOA/ PGM2L1/ PKM/ PGK1/ ALDOC/ DDIT4/ PFKFB4/ PFKP/ P2RX7/ NNMT/ ENO2/ HK2
Up-regulated DEGs	BP	GO:0002507	tolerance induction	5	0.0031882	0.00235759	LYN/ TNFAIP3/ TGFB1/ LILRB2/ IDO1
Up-regulated DEGs	BP	GO:0060142	regulation of syncytium formation by plasma membrane fusion	5	0.0031882	0.00235759	IL4R/ CD53/ TYROBP/ EHD2/ TREM2
Up-regulated DEGs	BP	GO:0030183	B cell differentiation	10	0.00318948	0.00235854	MFNG/ TCIRG1/ DOCK10/ JAK3/ NCKAP1L/ ADA/ LGALS1/ ITGA4/ SLAMF8/ PTPRC
Up-regulated DEGs	BP	GO:0002702	positive regulation of production of molecular mediator of immune response	9	0.00326972	0.00241788	IL4R/ HK1/ CD40/ HLA-F/ TGFB1/ PTPRC/ TNFRSF4/ FCER1G/ CD36
Up-regulated DEGs	BP	GO:0048010	vascular endothelial growth factor receptor signaling pathway	9	0.00326972	0.00241788	MYOF/ NRP2/ ITGA5/ AXL/ NCKAP1L/ CYBB/ FLT1/ VEGFA/ PGF
Up-regulated DEGs	BP	GO:1901222	regulation of NIK/NF-kappaB signaling	10	0.00339847	0.00251308	TNFRSF10B/ PTP4A3/ CD14/ TLR3/ TLR2/ EGFR/ RASSF2/ NOL3/ TLR7/ TREM2
Up-regulated DEGs	BP	GO:1903305	regulation of regulated secretory pathway	11	0.00348014	0.00257347	IL4R/ LYN/ HLA-F/ ADGRE2/ RAC2/ P2RY1/ ITGB2/ CD84/ FCER1G/ TRIM9/ CD300A
Up-regulated DEGs	BP	GO:0002467	germinal center formation	4	0.00348014	0.00257347	TNFAIP3/ KLHL6/ ADA/ TNFSF13B
Up-regulated DEGs	BP	GO:0046629	gamma-delta T cell activation	4	0.00348014	0.00257347	JAG2/ MICB/ NCKAP1L/ PTPRC
Up-regulated DEGs	BP	GO:0045824	negative regulation of innate immune response	7	0.00355987	0.00263244	NMI/ TNFAIP3/ HLA-F/ NLRC5/ SAMHD1/ IFI16/ SLAMF8
Up-regulated DEGs	BP	GO:1901224	positive regulation of NIK/NF-kappaB signaling	8	0.00358763	0.00265296	TNFRSF10B/ PTP4A3/ CD14/ TLR3/ TLR2/ EGFR/ TLR7/ TREM2
Up-regulated DEGs	BP	GO:0006732	coenzyme metabolic process	20	0.00368548	0.00272532	HK1/ ALDOA/ PGM2L1/ FAR2/ PKM/ PGK1/ SHMT2/ SLC2A1/ TYMS/ ALDOC/ DDIT4/ SLC2A3/ PFKFB4/ PFKP/ P2RX7/ PDK1/ SCD/ NNMT/ ENO2/ HK2
Up-regulated DEGs	BP	GO:0035456	response to interferon-beta	5	0.00371843	0.00274968	XAF1/ IFNAR2/ TLR3/ MNDA/ IFI16
Up-regulated DEGs	BP	GO:2000515	negative regulation of CD4-positive, alpha-beta T cell activation	5	0.00371843	0.00274968	IL4R/ ANXA1/ HLX/ JAK3/ RUNX3
Up-regulated DEGs	BP	GO:0007589	body fluid secretion	9	0.00373636	0.00276294	NCOR2/ OAS2/ GJA1/ ADA/ CCND1/ VEGFA/ CAV1/ SLC6A3/ HK2
Up-regulated DEGs	BP	GO:0050731	positive regulation of peptidyl-tyrosine phosphorylation	13	0.00376771	0.00278613	LYN/ CD40/ ICAM1/ PECAM1/ ITGA5/ TGFB1/ HCLS1/ CSPG4/ PTPRC/ VEGFA/ CCL5/ CD36/ TREM2
Up-regulated DEGs	BP	GO:0072524	pyridine-containing compound metabolic process	13	0.00376771	0.00278613	HK1/ ALDOA/ PGM2L1/ PKM/ PGK1/ ALDOC/ DDIT4/ PFKFB4/ PFKP/ P2RX7/ NNMT/ ENO2/ HK2
Up-regulated DEGs	BP	GO:0071384	cellular response to corticosteroid stimulus	7	0.00388706	0.00287438	NR3C1/ EIF4EBP1/ ANXA1/ ICAM1/ TGFB1/ DDIT4/ EGFR
Up-regulated DEGs	BP	GO:0046034	ATP metabolic process	17	0.00400846	0.00296415	HK1/ ALDOA/ BID/ PGM2L1/ PKM/ PGK1/ SHMT2/ TGFB1/ ALDOC/ DDIT4/ PFKFB4/ ENPP3/ PFKP/ P2RX7/ TREM2/ ENO2/ HK2
Up-regulated DEGs	BP	GO:0050678	regulation of epithelial cell proliferation	20	0.00400846	0.00296415	LAMC1/ SPARC/ TNFAIP3/ GJA1/ NRP2/ VASH1/ TGFB1/ RUNX3/ MYC/ CCND1/ ITGA4/ FLT1/ EGFR/ CDKN2B/ CDH13/ UHRF1/ CAV2/ VEGFA/ CCL5/ CAV1
Up-regulated DEGs	BP	GO:0042326	negative regulation of phosphorylation	23	0.00401876	0.00297177	RNF149/ LYN/ CORO1C/ SIRPA/ LDLRAD4/ SH2B3/ TNFAIP3/ CDKN2A/ PMEPA1/ GMFG/ TGFB1/ MYC/ PYCARD/ DDIT4/ PTPRC/ RASSF2/ CDKN2B/ P2RX7/ TRIB3/ DUSP4/ CAV1/ IGFBP3/ CD300A
Up-regulated DEGs	BP	GO:0002761	regulation of myeloid leukocyte differentiation	10	0.00401876	0.00297177	LYN/ TLR3/ TGFB1/ EVI2B/ MYC/ HCLS1/ RASSF2/ TYROBP/ C1QC/ TREM2
Up-regulated DEGs	BP	GO:0051384	response to glucocorticoid	11	0.00402976	0.00297991	NR3C1/ SPARC/ EIF4EBP1/ ANXA1/ ICAM1/ TYMS/ TGFB1/ CCND1/ DDIT4/ EGFR/ ADM
Up-regulated DEGs	BP	GO:0060761	negative regulation of response to cytokine stimulus	8	0.00415682	0.00307386	SH2B3/ NLRC5/ CARD16/ SAMHD1/ PTPRC/ NOL3/ CCL5/ CAV1
Up-regulated DEGs	BP	GO:0051701	interaction with host	14	0.00419469	0.00310186	MET/ ICAM1/ TYMS/ ITGA5/ AXL/ TGFB1/ LGALS1/ EGFR/ TNFRSF4/ CD86/ CAV2/ SCARB1/ CAV1/ CXCR4
Up-regulated DEGs	BP	GO:2000514	regulation of CD4-positive, alpha-beta T cell activation	7	0.00423633	0.00313266	IL4R/ ANXA1/ HLX/ JAK3/ RUNX3/ NCKAP1L/ CD86
Up-regulated DEGs	BP	GO:2000108	positive regulation of leukocyte apoptotic process	5	0.00429531	0.00317627	LYN/ CDKN2A/ P2RX7/ CCL5/ IDO1
Up-regulated DEGs	BP	GO:0010878	cholesterol storage	4	0.00431488	0.00319074	ABCG1/ MSR1/ SCARB1/ CD36
Up-regulated DEGs	BP	GO:0033631	cell-cell adhesion mediated by integrin	4	0.00431488	0.00319074	ITGA5/ ADA/ ITGA4/ CCL5
Up-regulated DEGs	BP	GO:0045623	negative regulation of T-helper cell differentiation	4	0.00431488	0.00319074	IL4R/ ANXA1/ HLX/ JAK3
Up-regulated DEGs	BP	GO:0009167	purine ribonucleoside monophosphate metabolic process	18	0.00438737	0.00324434	HK1/ ALDOA/ BID/ PGM2L1/ PKM/ PGK1/ SHMT2/ TGFB1/ ADA/ ALDOC/ DDIT4/ PFKFB4/ ENPP3/ PFKP/ P2RX7/ TREM2/ ENO2/ HK2
Up-regulated DEGs	BP	GO:0010883	regulation of lipid storage	6	0.00449405	0.00332324	ABCG1/ MSR1/ SCARB1/ CD36/ C3/ HILPDA
Up-regulated DEGs	BP	GO:0002377	immunoglobulin production	9	0.0044991	0.00332697	IL4R/ TRAF3IP2/ CD40/ TCIRG1/ TGFB1/ SAMHD1/ TNFSF13B/ PTPRC/ TNFRSF4
Up-regulated DEGs	BP	GO:0009126	purine nucleoside monophosphate metabolic process	18	0.0045206	0.00334287	HK1/ ALDOA/ BID/ PGM2L1/ PKM/ PGK1/ SHMT2/ TGFB1/ ADA/ ALDOC/ DDIT4/ PFKFB4/ ENPP3/ PFKP/ P2RX7/ TREM2/ ENO2/ HK2
Up-regulated DEGs	BP	GO:0019318	hexose metabolic process	15	0.00462704	0.00342158	HK1/ ALDOA/ PGM2L1/ PKM/ PGK1/ PPP1R3B/ ALDOC/ CHST15/ PFKFB4/ PFKP/ PDK1/ FABP5/ IGFBP3/ ENO2/ HK2
Up-regulated DEGs	BP	GO:0071356	cellular response to tumor necrosis factor	16	0.00479067	0.00354258	CD40/ TNFRSF1B/ TNFAIP3/ ICAM1/ PSMB8/ CARD16/ GBP2/ CASP1/ PYCARD/ PSMB9/ TNFSF13B/ NOL3/ TNFRSF4/ BIRC3/ CCL5/ CD70
Up-regulated DEGs	BP	GO:0046632	alpha-beta T cell differentiation	9	0.00479067	0.00354258	IL4R/ ANXA1/ HLX/ JAK3/ RUNX3/ PRDM1/ NCKAP1L/ ADA/ CD86
Up-regulated DEGs	BP	GO:1902106	negative regulation of leukocyte differentiation	9	0.00479067	0.00354258	IL4R/ LYN/ ANXA1/ HLX/ JAK3/ TLR3/ RUNX3/ MYC/ C1QC
Up-regulated DEGs	BP	GO:0002449	lymphocyte mediated immunity	17	0.00483979	0.0035789	IL4R/ CD40/ TNFRSF1B/ HLA-F/ TCIRG1/ ICAM1/ BTN3A2/ GZMB/ TGFB1/ PTPRC/ C1QA/ P2RX7/ TLR8/ FCER1G/ C1QB/ C1QC/ C3
Up-regulated DEGs	BP	GO:0007584	response to nutrient	14	0.0048793	0.00360812	PANX1/ APAF1/ CD40/ SPARC/ PKM/ TYMS/ TGFB1/ ADA/ CCND1/ CYBB/ P2RY1/ EGFR/ CDKN2B/ P2RX7
Up-regulated DEGs	BP	GO:0106106	cold-induced thermogenesis	11	0.00489405	0.00361902	IL4R/ KDM3A/ GJA1/ EBF2/ VEGFA/ LAMA4/ SCD/ FABP5/ CAV1/ CXCR4/ CD36
Up-regulated DEGs	BP	GO:0120161	regulation of cold-induced thermogenesis	11	0.00489405	0.00361902	IL4R/ KDM3A/ GJA1/ EBF2/ VEGFA/ LAMA4/ SCD/ FABP5/ CAV1/ CXCR4/ CD36
Up-regulated DEGs	BP	GO:0072606	interleukin-8 secretion	5	0.00489405	0.00361902	ANXA4/ ANXA1/ CD14/ TLR2/ PYCARD
Up-regulated DEGs	BP	GO:0002548	monocyte chemotaxis	6	0.00495484	0.00366397	LYN/ ANXA1/ FLT1/ SLAMF8/ PLA2G7/ CCL5
Up-regulated DEGs	BP	GO:0034113	heterotypic cell-cell adhesion	7	0.00496826	0.0036739	SIRPA/ ITGA5/ CD1D/ ITGA4/ LILRB2/ PTPRC/ ITGB2
Up-regulated DEGs	BP	GO:1901654	response to ketone	13	0.00500942	0.00370433	NR3C1/ ADCY3/ EIF4EBP1/ ICAM1/ TYMS/ TGFB1/ TLR2/ CCND1/ CYBB/ DDIT4/ EGFR/ CAV1/ CA9
Up-regulated DEGs	BP	GO:0006733	oxidoreduction coenzyme metabolic process	13	0.00524865	0.00388124	HK1/ ALDOA/ PGM2L1/ PKM/ PGK1/ ALDOC/ DDIT4/ PFKFB4/ PFKP/ P2RX7/ NNMT/ ENO2/ HK2
Up-regulated DEGs	BP	GO:0043393	regulation of protein binding	14	0.00524865	0.00388124	DTX3L/ DERL1/ PLXND1/ MET/ MFNG/ CDON/ CARD16/ ITGA4/ PLK2/ TRIB3/ CAV1/ CD36/ LOX/ CTHRC1
Up-regulated DEGs	BP	GO:0032930	positive regulation of superoxide anion generation	4	0.00526183	0.00389099	TGFB1/ EGFR/ ITGB2/ TYROBP
Up-regulated DEGs	BP	GO:0070233	negative regulation of T cell apoptotic process	4	0.00526183	0.00389099	JAK3/ ADA/ CCL5/ IDO1
Up-regulated DEGs	BP	GO:1904996	positive regulation of leukocyte adhesion to vascular endothelial cell	4	0.00526183	0.00389099	ETS1/ ICAM1/ ITGA4/ ITGB2
Up-regulated DEGs	BP	GO:0002367	cytokine production involved in immune response	9	0.00534868	0.00395521	HK1/ TNFRSF1B/ HLA-F/ JAK3/ TLR3/ TGFB1/ TLR2/ FCER1G/ CD36
Up-regulated DEGs	BP	GO:0002262	myeloid cell homeostasis	11	0.00534868	0.00395521	LYN/ ISG15/ SH2B3/ ETS1/ ANXA1/ AXL/ NCKAP1L/ HCLS1/ IKZF1/ VEGFA/ FCER1G
Up-regulated DEGs	BP	GO:0019058	viral life cycle	18	0.00534868	0.00395521	ISG15/ OAS3/ ICAM1/ APOBEC3G/ ITGA5/ AXL/ LGALS1/ IFI16/ EGFR/ TNFRSF4/ CD86/ CAV2/ CCL5/ SCARB1/ CAV1/ CXCR4/ ISG20/ TOP2A
Up-regulated DEGs	BP	GO:0032729	positive regulation of interferon-gamma production	7	0.00534868	0.00395521	CD14/ HLA-DPB1/ TLR3/ HLA-DPA1/ PYCARD/ TLR7/ TLR8
Up-regulated DEGs	BP	GO:0070265	necrotic cell death	7	0.00534868	0.00395521	MLKL/ CD14/ TLR3/ PYGL/ NOL3/ BIRC3/ CAV1
Up-regulated DEGs	BP	GO:0007565	female pregnancy	13	0.0053857	0.00398259	ETS1/ ARHGDIB/ SLC2A1/ ADCY7/ GJA1/ ITGA5/ TGFB1/ TIMP1/ PRDM1/ ADM/ IDO1/ PGF/ ANGPT2
Up-regulated DEGs	BP	GO:0070266	necroptotic process	6	0.00541002	0.00400057	MLKL/ CD14/ TLR3/ PYGL/ BIRC3/ CAV1
Up-regulated DEGs	BP	GO:0071675	regulation of mononuclear cell migration	6	0.00541002	0.00400057	LYN/ C3AR1/ TGFB1/ SLAMF8/ PLA2G7/ CCL5
Up-regulated DEGs	BP	GO:0062012	regulation of small molecule metabolic process	22	0.00548231	0.00405403	NCOR2/ LPGAT1/ INSIG2/ SHMT2/ PSMB8/ ABCG1/ TGFB1/ PPP1R3B/ PSMB9/ DDIT4/ P2RY1/ ADM/ PFKFB4/ P2RX7/ PDK1/ TRIB3/ SCD/ FABP5/ CAV1/ IGFBP3/ TREM2/ APOC1
Up-regulated DEGs	BP	GO:0002828	regulation of type 2 immune response	5	0.00550746	0.00407263	IL4R/ ANXA1/ HLX/ CD86/ IDO1
Up-regulated DEGs	BP	GO:0043372	positive regulation of CD4-positive, alpha-beta T cell differentiation	5	0.00550746	0.00407263	IL4R/ ANXA1/ HLX/ NCKAP1L/ CD86
Up-regulated DEGs	BP	GO:0031099	regeneration	13	0.00557613	0.00412341	MAP4K4/ PKM/ GJA1/ TYMS/ EZH2/ AXL/ TGFB1/ CCND1/ EGFR/ ADM/ NNMT/ PGF/ ANGPT2
Up-regulated DEGs	BP	GO:0009108	coenzyme biosynthetic process	15	0.00559113	0.00413449	HK1/ ALDOA/ PGM2L1/ PKM/ PGK1/ ALDOC/ DDIT4/ PFKFB4/ PFKP/ P2RX7/ PDK1/ SCD/ NNMT/ ENO2/ HK2
Up-regulated DEGs	BP	GO:0007260	tyrosine phosphorylation of STAT protein	8	0.00575056	0.00425239	LYN/ CD40/ SH2B3/ PECAM1/ JAK3/ HCLS1/ CCL5/ CAV1
Up-regulated DEGs	BP	GO:0030101	natural killer cell activation	7	0.00575056	0.00425239	HLA-F/ ELF4/ AXL/ PRDM1/ PTPRC/ ITGB2/ TYROBP
Up-regulated DEGs	BP	GO:0042108	positive regulation of cytokine biosynthetic process	7	0.00575056	0.00425239	TLR3/ CYBB/ PTPRC/ TYROBP/ CD86/ TLR7/ TLR8
Up-regulated DEGs	BP	GO:0048871	multicellular organismal homeostasis	23	0.0059488	0.00439899	IL4R/ PPP1R13L/ KDM3A/ MET/ TNFAIP3/ ADCY3/ LIPA/ TCIRG1/ ADCY7/ GJA1/ RAC2/ EGFR/ EBF2/ IRX3/ P2RX7/ VEGFA/ LPCAT1/ LAMA4/ SCD/ FABP5/ CAV1/ CXCR4/ CD36
Up-regulated DEGs	BP	GO:0032757	positive regulation of interleukin-8 production	6	0.0059488	0.00439899	CD14/ TLR3/ TLR2/ PYCARD/ TLR7/ TLR8
Up-regulated DEGs	BP	GO:0045687	positive regulation of glial cell differentiation	6	0.0059488	0.00439899	TNFRSF1B/ TGFB1/ TLR2/ C1QA/ CXCR4/ TREM2
Up-regulated DEGs	BP	GO:0002718	regulation of cytokine production involved in immune response	8	0.00617273	0.00456458	HK1/ TNFRSF1B/ HLA-F/ JAK3/ TLR3/ TGFB1/ FCER1G/ CD36
Up-regulated DEGs	BP	GO:2000116	regulation of cysteine-type endopeptidase activity	14	0.00621756	0.00459773	APAF1/ TNFRSF10B/ GRAMD4/ TNFAIP8/ CARD16/ CASP1/ MYC/ PYCARD/ PSMB9/ IFI16/ NOL3/ BIRC3/ VEGFA/ EGLN3
Up-regulated DEGs	BP	GO:0045920	negative regulation of exocytosis	5	0.0062827	0.0046459	HLA-F/ ANXA1/ CD84/ TRIM9/ CD300A
Up-regulated DEGs	BP	GO:0098581	detection of external biotic stimulus	4	0.00629613	0.00465583	TLR2/ CD1D/ SCARB1/ TREM2
Up-regulated DEGs	BP	GO:0050868	negative regulation of T cell activation	9	0.00630133	0.00465967	IL4R/ ANXA1/ HLX/ JAK3/ TGFB1/ RUNX3/ LILRB2/ IDO1/ CD300A
Up-regulated DEGs	BP	GO:0051092	positive regulation of NF-kappaB transcription factor activity	11	0.00638981	0.0047251	CD40/ TRIM22/ ICAM1/ CARD16/ TLR3/ TGFB1/ TLR2/ PYCARD/ ITGB2/ CAV1/ CD36
Up-regulated DEGs	BP	GO:0009161	ribonucleoside monophosphate metabolic process	18	0.00653226	0.00483044	HK1/ ALDOA/ BID/ PGM2L1/ PKM/ PGK1/ SHMT2/ TGFB1/ ADA/ ALDOC/ DDIT4/ PFKFB4/ ENPP3/ PFKP/ P2RX7/ TREM2/ ENO2/ HK2
Up-regulated DEGs	BP	GO:0045471	response to ethanol	10	0.0067271	0.00497452	SETD7/ SPARC/ EIF4EBP1/ ICAM1/ ADCY7/ CD14/ TYMS/ CCND1/ CYBB/ SLC6A3
Up-regulated DEGs	BP	GO:0006801	superoxide metabolic process	7	0.00674006	0.0049841	PREX1/ TGFB1/ CYBB/ EGFR/ ITGB2/ TYROBP/ CD36
Up-regulated DEGs	BP	GO:0032945	negative regulation of mononuclear cell proliferation	7	0.00674006	0.0049841	LST1/ TGFB1/ MNDA/ LILRB2/ TYROBP/ IDO1/ CD300A
Up-regulated DEGs	BP	GO:0050672	negative regulation of lymphocyte proliferation	7	0.00674006	0.0049841	LST1/ TGFB1/ MNDA/ LILRB2/ TYROBP/ IDO1/ CD300A
Up-regulated DEGs	BP	GO:0046427	positive regulation of JAK-STAT cascade	8	0.00706064	0.00522116	IL10RB/ LYN/ CD40/ PECAM1/ IL10RA/ HCLS1/ CCL5/ CD300A
Up-regulated DEGs	BP	GO:0097421	liver regeneration	5	0.00714468	0.00528331	TYMS/ EZH2/ TGFB1/ CCND1/ EGFR
Up-regulated DEGs	BP	GO:0010810	regulation of cell-substrate adhesion	13	0.00739288	0.00546684	S100A10/ CORO1C/ MAP4K4/ PREX1/ CDKN2A/ ITGA5/ LGALS1/ RAC2/ FN1/ CDH13/ VEGFA/ CD36/ ANGPT2
Up-regulated DEGs	BP	GO:1990845	adaptive thermogenesis	11	0.00739288	0.00546684	IL4R/ KDM3A/ GJA1/ EBF2/ VEGFA/ LAMA4/ SCD/ FABP5/ CAV1/ CXCR4/ CD36
Up-regulated DEGs	BP	GO:0010595	positive regulation of endothelial cell migration	10	0.00746296	0.00551866	CD40/ ETS1/ MET/ SPARC/ ANXA1/ NRP2/ TGFB1/ PLK2/ VEGFA/ SCARB1
Up-regulated DEGs	BP	GO:0007599	hemostasis	18	0.00755683	0.00558808	LYN/ CD40/ RAP2B/ LNPK/ SH2B3/ PROCR/ FLI1/ PIK3CG/ P2RY1/ LCP2/ ENTPD1/ PIK3R5/ P2RX7/ FCER1G/ CAV1/ EHD2/ CD36/ VWF
Up-regulated DEGs	BP	GO:0002313	mature B cell differentiation involved in immune response	4	0.00755683	0.00558808	MFNG/ DOCK10/ ADA/ LGALS1
Up-regulated DEGs	BP	GO:0002544	chronic inflammatory response	4	0.00755683	0.00558808	TNFAIP3/ GJA1/ CCL5/ IDO1
Up-regulated DEGs	BP	GO:0045063	T-helper 1 cell differentiation	4	0.00755683	0.00558808	IL4R/ ANXA1/ HLX/ JAK3
Up-regulated DEGs	BP	GO:0097300	programmed necrotic cell death	6	0.00799737	0.00591385	MLKL/ CD14/ TLR3/ PYGL/ BIRC3/ CAV1
Up-regulated DEGs	BP	GO:0071214	cellular response to abiotic stimulus	17	0.00803576	0.00594224	CD40/ TNFRSF10B/ RCSD1/ SLC2A1/ GJA1/ CARD16/ RAD51AP1/ TLR3/ CASP1/ TGFB1/ MYC/ IFI16/ EGFR/ KCNJ2/ DDB2/ TLR7/ TLR8
Up-regulated DEGs	BP	GO:0104004	cellular response to environmental stimulus	17	0.00803576	0.00594224	CD40/ TNFRSF10B/ RCSD1/ SLC2A1/ GJA1/ CARD16/ RAD51AP1/ TLR3/ CASP1/ TGFB1/ MYC/ IFI16/ EGFR/ KCNJ2/ DDB2/ TLR7/ TLR8
Up-regulated DEGs	BP	GO:0042554	superoxide anion generation	5	0.00804861	0.00595174	TGFB1/ CYBB/ EGFR/ ITGB2/ TYROBP
Up-regulated DEGs	BP	GO:0097242	amyloid-beta clearance	5	0.00804861	0.00595174	MSR1/ ITGB2/ CD36/ C3/ TREM2
Up-regulated DEGs	BP	GO:0044262	cellular carbohydrate metabolic process	15	0.00816726	0.00603948	HK1/ AOAH/ PGM2L1/ SLC2A1/ MYOF/ PHKA2/ PPP1R3B/ PPP1R3C/ PYGL/ DDIT4/ P2RY1/ PFKFB4/ PDK1/ IGFBP3/ HK2
Up-regulated DEGs	BP	GO:0006006	glucose metabolic process	13	0.00825704	0.00610587	HK1/ ALDOA/ PGM2L1/ PKM/ PGK1/ PPP1R3B/ ALDOC/ PFKP/ PDK1/ FABP5/ IGFBP3/ ENO2/ HK2
Up-regulated DEGs	BP	GO:1904894	positive regulation of STAT cascade	8	0.00857958	0.00634438	IL10RB/ LYN/ CD40/ PECAM1/ IL10RA/ HCLS1/ CCL5/ CD300A
Up-regulated DEGs	BP	GO:0042035	regulation of cytokine biosynthetic process	9	0.00895655	0.00662314	NMI/ TLR3/ CYBB/ PTPRC/ TYROBP/ CD86/ TLR7/ TLR8/ INHBB
Up-regulated DEGs	BP	GO:0051090	regulation of DNA-binding transcription factor activity	21	0.00895998	0.00662567	CD40/ ANXA4/ TNFAIP3/ CDKN2A/ NLRC5/ TRIM22/ ICAM1/ CARD16/ HCK/ TLR3/ EZH2/ ADORA3/ TGFB1/ TLR2/ HCLS1/ PYCARD/ ITGB2/ TNFRSF4/ VEGFA/ CAV1/ CD36
Up-regulated DEGs	BP	GO:0051099	positive regulation of binding	12	0.00906407	0.00670264	S100A10/ DTX3L/ DERL1/ PLXND1/ MET/ MFNG/ TGFB1/ EBF2/ PLK2/ TRIB3/ CAV1/ CTHRC1
Up-regulated DEGs	BP	GO:0009205	purine ribonucleoside triphosphate metabolic process	17	0.00906407	0.00670264	HK1/ ALDOA/ BID/ PGM2L1/ PKM/ PGK1/ SHMT2/ TGFB1/ ALDOC/ DDIT4/ PFKFB4/ ENPP3/ PFKP/ P2RX7/ TREM2/ ENO2/ HK2
Up-regulated DEGs	BP	GO:0032735	positive regulation of interleukin-12 production	5	0.00906407	0.00670264	CD40/ TLR3/ TLR2/ IDO1/ CD36
Up-regulated DEGs	BP	GO:0045730	respiratory burst	5	0.00906407	0.00670264	PIK3CG/ HCK/ RAC2/ CYBB/ SLAMF8
Up-regulated DEGs	BP	GO:2000249	regulation of actin cytoskeleton reorganization	5	0.00906407	0.00670264	ARHGDIB/ GMFG/ HCK/ TGFB1/ HCLS1
Up-regulated DEGs	BP	GO:0032102	negative regulation of response to external stimulus	18	0.00922166	0.00681918	NUCB2/ SIRPA/ SH2B3/ ETS1/ MICB/ TNFRSF1B/ TNFAIP3/ ADCY7/ GJA1/ CARD16/ ADA/ PYCARD/ SLAMF8/ PTPRC/ ENPP3/ ANGPT2/ SLC6A3/ TNFAIP6
Up-regulated DEGs	BP	GO:0035710	CD4-positive, alpha-beta T cell activation	8	0.00973495	0.00719875	IL4R/ ANXA1/ TCIRG1/ HLX/ JAK3/ RUNX3/ NCKAP1L/ CD86
Up-regulated DEGs	BP	GO:0045639	positive regulation of myeloid cell differentiation	8	0.00973495	0.00719875	ISG15/ ETS1/ TGFB1/ EVI2B/ NCKAP1L/ HCLS1/ TYROBP/ TREM2
Up-regulated DEGs	BP	GO:0050871	positive regulation of B cell activation	7	0.00990367	0.00732351	CD40/ TGFB1/ NCKAP1L/ ADA/ TNFSF13B/ PTPRC/ TNFRSF4
Up-regulated DEGs	BP	GO:0048545	response to steroid hormone	19	0.0101292	0.00749029	NCOR2/ NR3C1/ YWHAH/ KDM3A/ SPARC/ EIF4EBP1/ ANXA1/ ICAM1/ PMEPA1/ TYMS/ TGFB1/ TLR2/ CCND1/ CYBB/ DDIT4/ EGFR/ ADM/ CAV1/ LOX
Up-regulated DEGs	BP	GO:0042092	type 2 immune response	5	0.0101835	0.00753041	IL4R/ ANXA1/ HLX/ CD86/ IDO1
Up-regulated DEGs	BP	GO:0045622	regulation of T-helper cell differentiation	5	0.0101835	0.00753041	IL4R/ ANXA1/ HLX/ JAK3/ CD86
Up-regulated DEGs	BP	GO:0071402	cellular response to lipoprotein particle stimulus	5	0.0101835	0.00753041	ABCG1/ ITGB2/ CDH13/ FCER1G/ CD36
Up-regulated DEGs	BP	GO:0090322	regulation of superoxide metabolic process	5	0.0101835	0.00753041	TGFB1/ EGFR/ ITGB2/ TYROBP/ CD36
Up-regulated DEGs	BP	GO:0009199	ribonucleoside triphosphate metabolic process	17	0.0104828	0.00775176	HK1/ ALDOA/ BID/ PGM2L1/ PKM/ PGK1/ SHMT2/ TGFB1/ ALDOC/ DDIT4/ PFKFB4/ ENPP3/ PFKP/ P2RX7/ TREM2/ ENO2/ HK2
Up-regulated DEGs	BP	GO:0002312	B cell activation involved in immune response	7	0.0105584	0.00780767	CD40/ MFNG/ DOCK10/ TGFB1/ ADA/ LGALS1/ PTPRC
Up-regulated DEGs	BP	GO:0001935	endothelial cell proliferation	12	0.0105584	0.00780767	SPARC/ GJA1/ NRP2/ VASH1/ ITGA4/ FLT1/ CDH13/ CAV2/ VEGFA/ SCARB1/ CAV1/ LOXL2
Up-regulated DEGs	BP	GO:0005980	glycogen catabolic process	4	0.0105584	0.00780767	PGM2L1/ PHKA2/ PPP1R3B/ PYGL
Up-regulated DEGs	BP	GO:0006907	pinocytosis	4	0.0105584	0.00780767	AXL/ PYCARD/ DOCK2/ CAV1
Up-regulated DEGs	BP	GO:0032928	regulation of superoxide anion generation	4	0.0105584	0.00780767	TGFB1/ EGFR/ ITGB2/ TYROBP
Up-regulated DEGs	BP	GO:0009636	response to toxic substance	23	0.0111857	0.00827154	SETD7/ LYN/ SIRPA/ ETS1/ MET/ SPARC/ TNFAIP3/ PRDX4/ EIF4EBP1/ ICAM1/ ADCY7/ CD14/ TYMS/ EZH2/ AXL/ TLR2/ ADA/ KCNMA1/ CCND1/ CYBB/ CCL5/ CD36/ SLC6A3
Up-regulated DEGs	BP	GO:0070099	regulation of chemokine-mediated signaling pathway	3	0.0111895	0.00827431	SH2B3/ CCL5/ TREM2
Up-regulated DEGs	BP	GO:2000516	positive regulation of CD4-positive, alpha-beta T cell activation	5	0.0113925	0.00842447	IL4R/ ANXA1/ HLX/ NCKAP1L/ CD86
Up-regulated DEGs	BP	GO:0009150	purine ribonucleotide metabolic process	23	0.0114119	0.0084388	PDE4A/ HK1/ ALDOA/ BID/ PGM2L1/ FAR2/ ADCY3/ PKM/ PGK1/ SHMT2/ ADCY7/ TGFB1/ ALDOC/ DDIT4/ PFKFB4/ ENPP3/ PFKP/ P2RX7/ PDK1/ SCD/ TREM2/ ENO2/ HK2
Up-regulated DEGs	BP	GO:0017157	regulation of exocytosis	12	0.0114348	0.00845574	IL4R/ LYN/ HLA-F/ ANXA1/ ADGRE2/ RAC2/ P2RY1/ ITGB2/ CD84/ FCER1G/ TRIM9/ CD300A
Up-regulated DEGs	BP	GO:0097191	extrinsic apoptotic signaling pathway	13	0.011519	0.00851801	BID/ TNFRSF10B/ TNFRSF1B/ TNFAIP3/ ICAM1/ TLR3/ TGFB1/ PYCARD/ PTPRC/ NOL3/ P2RX7/ CAV1/ CD70
Up-regulated DEGs	BP	GO:0032092	positive regulation of protein binding	8	0.0115767	0.0085607	DTX3L/ DERL1/ PLXND1/ MFNG/ PLK2/ TRIB3/ CAV1/ CTHRC1
Up-regulated DEGs	BP	GO:1904951	positive regulation of establishment of protein localization	21	0.0115767	0.0085607	PANX1/ YWHAH/ IL4R/ HK1/ BID/ PTP4A3/ CD14/ GJA1/ GZMB/ CASP1/ TGFB1/ TLR2/ HCLS1/ PYCARD/ RAC2/ EGFR/ ITGB2/ TNFRSF4/ P2RX7/ TLR8/ TREM2
Up-regulated DEGs	BP	GO:1903532	positive regulation of secretion by cell	19	0.0117095	0.00865887	PANX1/ IL4R/ HK1/ HLA-F/ CD14/ GJA1/ CASP1/ TGFB1/ TLR2/ PYCARD/ P2RY1/ EGFR/ ITGB2/ TNFRSF4/ P2RX7/ TLR8/ FCER1G/ INHBB/ TREM2
Up-regulated DEGs	BP	GO:0043491	protein kinase B signaling	15	0.0120181	0.00888707	PHLDA3/ CD40/ SH2B3/ MET/ PIK3CG/ AXL/ TGFB1/ HCLS1/ RAC2/ EGFR/ CD86/ PIK3R5/ TRIB3/ CCL5/ LOX
Up-regulated DEGs	BP	GO:0002831	regulation of response to biotic stimulus	10	0.0120181	0.00888707	TRAF3IP2/ DTX3L/ MICB/ TNFAIP3/ CARD16/ APOBEC3G/ LY86/ PYCARD/ BIRC3/ CD36
Up-regulated DEGs	BP	GO:0050688	regulation of defense response to virus	7	0.0121082	0.0089537	TRAF3IP2/ DTX3L/ MICB/ TNFAIP3/ APOBEC3G/ PYCARD/ BIRC3
Up-regulated DEGs	BP	GO:0007229	integrin-mediated signaling pathway	8	0.0121722	0.00900102	ISG15/ HCK/ ITGA5/ TIMP1/ ITGA4/ ITGB2/ TYROBP/ FCER1G
Up-regulated DEGs	BP	GO:0060760	positive regulation of response to cytokine stimulus	6	0.0121722	0.00900102	NLRC5/ CASP1/ AXL/ TLR2/ CD300LF/ TREM2
Up-regulated DEGs	BP	GO:0009251	glucan catabolic process	4	0.0121722	0.00900102	PGM2L1/ PHKA2/ PPP1R3B/ PYGL
Up-regulated DEGs	BP	GO:0009595	detection of biotic stimulus	4	0.0121722	0.00900102	TLR2/ CD1D/ SCARB1/ TREM2
Up-regulated DEGs	BP	GO:0043302	positive regulation of leukocyte degranulation	4	0.0121722	0.00900102	IL4R/ HLA-F/ ITGB2/ FCER1G
Up-regulated DEGs	BP	GO:0045624	positive regulation of T-helper cell differentiation	4	0.0121722	0.00900102	IL4R/ ANXA1/ HLX/ CD86
Up-regulated DEGs	BP	GO:0048305	immunoglobulin secretion	4	0.0121722	0.00900102	TRAF3IP2/ CD40/ TNFSF13B/ TNFRSF4
Up-regulated DEGs	BP	GO:1903306	negative regulation of regulated secretory pathway	4	0.0121722	0.00900102	HLA-F/ CD84/ TRIM9/ CD300A
Up-regulated DEGs	BP	GO:0000082	G1/S transition of mitotic cell cycle	15	0.0121901	0.00901426	PRIM1/ BID/ MCM5/ CDKN2A/ EIF4EBP1/ TYMS/ EZH2/ CCNE2/ MYC/ CCND1/ EGFR/ SLFN11/ PLK2/ CDKN2B/ RRM2
Up-regulated DEGs	BP	GO:0072593	reactive oxygen species metabolic process	15	0.0121901	0.00901426	SIRPA/ PREX1/ ICAM1/ TGFB1/ TLR2/ RAC2/ CYBB/ DDIT4/ EGFR/ ITGB2/ TYROBP/ P2RX7/ CAV1/ CD36/ HK2
Up-regulated DEGs	BP	GO:0002714	positive regulation of B cell mediated immunity	5	0.0123713	0.00914825	CD40/ TGFB1/ PTPRC/ FCER1G/ C3
Up-regulated DEGs	BP	GO:0002891	positive regulation of immunoglobulin mediated immune response	5	0.0123713	0.00914825	CD40/ TGFB1/ PTPRC/ FCER1G/ C3
Up-regulated DEGs	BP	GO:0043029	T cell homeostasis	5	0.0123713	0.00914825	TCIRG1/ JAK3/ TGFB1/ NCKAP1L/ P2RX7
Up-regulated DEGs	BP	GO:0002705	positive regulation of leukocyte mediated immunity	9	0.012579	0.00930183	IL4R/ CD40/ HLA-F/ TGFB1/ PTPRC/ ITGB2/ P2RX7/ FCER1G/ C3
Up-regulated DEGs	BP	GO:0043367	CD4-positive, alpha-beta T cell differentiation	7	0.0127312	0.00941438	IL4R/ ANXA1/ HLX/ JAK3/ RUNX3/ NCKAP1L/ CD86
Up-regulated DEGs	BP	GO:0006641	triglyceride metabolic process	8	0.0127512	0.00942918	INSIG2/ PIK3CG/ SCARB1/ FABP5/ CAV1/ C3/ FABP6/ APOC1
Up-regulated DEGs	BP	GO:0007520	myoblast fusion	5	0.0138726	0.0102585	IL4R/ CDON/ MYOF/ CD53/ EHD2
Up-regulated DEGs	BP	GO:0071404	cellular response to low-density lipoprotein particle stimulus	4	0.0141901	0.0104932	ITGB2/ CDH13/ FCER1G/ CD36
Up-regulated DEGs	BP	GO:0009143	nucleoside triphosphate catabolic process	3	0.014194	0.0104961	ADA/ SAMHD1/ ENPP3
Up-regulated DEGs	BP	GO:0016264	gap junction assembly	3	0.014194	0.0104961	GJA1/ GJC1/ CAV1
Up-regulated DEGs	BP	GO:0019471	4-hydroxyproline metabolic process	3	0.014194	0.0104961	PRDX4/ ERO1A/ EGLN3
Up-regulated DEGs	BP	GO:0032490	detection of molecule of bacterial origin	3	0.014194	0.0104961	TLR2/ SCARB1/ TREM2
Up-regulated DEGs	BP	GO:0019932	second-messenger-mediated signaling	18	0.014327	0.0105944	PDE4A/ MCTP2/ ADCY3/ KSR1/ ADCY7/ MCTP1/ LAT2/ ADA/ GPR65/ EGFR/ ADM/ PTPRC/ CDH13/ P2RX7/ VEGFA/ CXCR4/ CD36/ TREM2
Up-regulated DEGs	BP	GO:0007596	blood coagulation	17	0.0143392	0.0106035	LYN/ CD40/ RAP2B/ LNPK/ SH2B3/ PROCR/ PIK3CG/ P2RY1/ LCP2/ ENTPD1/ PIK3R5/ P2RX7/ FCER1G/ CAV1/ EHD2/ CD36/ VWF
Up-regulated DEGs	BP	GO:0014015	positive regulation of gliogenesis	7	0.0145899	0.0107888	LYN/ TNFRSF1B/ TGFB1/ TLR2/ C1QA/ CXCR4/ TREM2
Up-regulated DEGs	BP	GO:0016051	carbohydrate biosynthetic process	12	0.0146011	0.0107972	ALDOA/ PGM2L1/ PGK1/ CHST11/ SLC2A1/ TGFB1/ PPP1R3B/ PPP1R3C/ ALDOC/ P2RY1/ CHST15/ ENO2
Up-regulated DEGs	BP	GO:0034101	erythrocyte homeostasis	9	0.0146011	0.0107972	LYN/ ISG15/ SH2B3/ ETS1/ AXL/ NCKAP1L/ HCLS1/ IKZF1/ VEGFA
Up-regulated DEGs	BP	GO:0042089	cytokine biosynthetic process	9	0.0146011	0.0107972	NMI/ TLR3/ CYBB/ PTPRC/ TYROBP/ CD86/ TLR7/ TLR8/ INHBB
Up-regulated DEGs	BP	GO:0022408	negative regulation of cell-cell adhesion	11	0.014944	0.0110507	IL4R/ SH2B3/ ANXA1/ HLX/ JAK3/ TGFB1/ RUNX3/ FXYD5/ LILRB2/ IDO1/ CD300A
Up-regulated DEGs	BP	GO:0044275	cellular carbohydrate catabolic process	5	0.0152329	0.0112644	AOAH/ PGM2L1/ PHKA2/ PPP1R3B/ PYGL
Up-regulated DEGs	BP	GO:0042107	cytokine metabolic process	9	0.0153461	0.011348	NMI/ TLR3/ CYBB/ PTPRC/ TYROBP/ CD86/ TLR7/ TLR8/ INHBB
Up-regulated DEGs	BP	GO:1903038	negative regulation of leukocyte cell-cell adhesion	9	0.0153461	0.011348	IL4R/ ANXA1/ HLX/ JAK3/ TGFB1/ RUNX3/ LILRB2/ IDO1/ CD300A
Up-regulated DEGs	BP	GO:0006469	negative regulation of protein kinase activity	13	0.0154408	0.0114181	LYN/ CORO1C/ SH2B3/ TNFAIP3/ CDKN2A/ GMFG/ PYCARD/ PTPRC/ CDKN2B/ TRIB3/ DUSP4/ CAV1/ CD300A
Up-regulated DEGs	BP	GO:0050728	negative regulation of inflammatory response	11	0.0155104	0.0114696	SIRPA/ ETS1/ TNFRSF1B/ TNFAIP3/ ADCY7/ ADA/ PYCARD/ SLAMF8/ PTPRC/ ENPP3/ TNFAIP6
Up-regulated DEGs	BP	GO:1901653	cellular response to peptide	18	0.015801	0.0116844	LYN/ RAB31/ ADCY3/ EIF4EBP1/ VIM/ TCIRG1/ ICAM1/ PTPRE/ ADCY7/ JAK3/ TGFB1/ ITGA4/ CAV2/ TRIB3/ INHBB/ CAV1/ CD36/ TREM2
Up-regulated DEGs	BP	GO:0045637	regulation of myeloid cell differentiation	14	0.0158663	0.0117327	LYN/ ISG15/ ETS1/ TLR3/ TGFB1/ EVI2B/ MYC/ NCKAP1L/ HCLS1/ RASSF2/ TYROBP/ C1QC/ TREM2/ LOX
Up-regulated DEGs	BP	GO:0002407	dendritic cell chemotaxis	4	0.0161234	0.0119228	PIK3CG/ SLAMF8/ CCL5/ CXCR4
Up-regulated DEGs	BP	GO:0016064	immunoglobulin mediated immune response	11	0.0161234	0.0119228	IL4R/ CD40/ TCIRG1/ TGFB1/ PTPRC/ C1QA/ TLR8/ FCER1G/ C1QB/ C1QC/ C3
Up-regulated DEGs	BP	GO:0001570	vasculogenesis	7	0.016484	0.0121895	TGFB1/ ADM/ ACKR3/ HEY1/ VEGFA/ GJC1/ CAV1
Up-regulated DEGs	BP	GO:1905954	positive regulation of lipid localization	7	0.016484	0.0121895	ABCG1/ MSR1/ P2RX7/ SCARB1/ CD36/ C3/ HILPDA
Up-regulated DEGs	BP	GO:0019835	cytolysis	5	0.016693	0.0123441	MICB/ GZMB/ TGFB1/ GZMA/ P2RX7
Up-regulated DEGs	BP	GO:0031952	regulation of protein autophosphorylation	5	0.016693	0.0123441	RAP2B/ PTPRC/ RASSF2/ VEGFA/ CAV1
Up-regulated DEGs	BP	GO:0050817	coagulation	17	0.016693	0.0123441	LYN/ CD40/ RAP2B/ LNPK/ SH2B3/ PROCR/ PIK3CG/ P2RY1/ LCP2/ ENTPD1/ PIK3R5/ P2RX7/ FCER1G/ CAV1/ EHD2/ CD36/ VWF
Up-regulated DEGs	BP	GO:0001659	temperature homeostasis	11	0.016693	0.0123441	IL4R/ KDM3A/ GJA1/ EBF2/ VEGFA/ LAMA4/ SCD/ FABP5/ CAV1/ CXCR4/ CD36
Up-regulated DEGs	BP	GO:0002495	antigen processing and presentation of peptide antigen via MHC class II	8	0.0167406	0.0123792	SEC24D/ HLA-DRA/ HLA-DMA/ HLA-DPB1/ HLA-DPA1/ PYCARD/ CTSS/ TREM2
Up-regulated DEGs	BP	GO:0044706	multi-multicellular organism process	13	0.0169601	0.0125415	ETS1/ ARHGDIB/ SLC2A1/ ADCY7/ GJA1/ ITGA5/ TGFB1/ TIMP1/ PRDM1/ ADM/ IDO1/ PGF/ ANGPT2
Up-regulated DEGs	BP	GO:0010634	positive regulation of epithelial cell migration	11	0.0173367	0.01282	CD40/ ETS1/ MET/ MAP4K4/ SPARC/ ANXA1/ NRP2/ TGFB1/ PLK2/ VEGFA/ SCARB1
Up-regulated DEGs	BP	GO:0019724	B cell mediated immunity	11	0.0173367	0.01282	IL4R/ CD40/ TCIRG1/ TGFB1/ PTPRC/ C1QA/ TLR8/ FCER1G/ C1QB/ C1QC/ C3
Up-regulated DEGs	BP	GO:0050679	positive regulation of epithelial cell proliferation	12	0.0173367	0.01282	LAMC1/ TNFAIP3/ NRP2/ TGFB1/ MYC/ CCND1/ ITGA4/ EGFR/ CDH13/ CAV2/ VEGFA/ CCL5
Up-regulated DEGs	BP	GO:0032642	regulation of chemokine production	7	0.0173821	0.0128536	IL4R/ SIRPA/ TLR3/ TLR2/ PYCARD/ TLR7/ TREM2
Up-regulated DEGs	BP	GO:0042509	regulation of tyrosine phosphorylation of STAT protein	7	0.0173821	0.0128536	LYN/ CD40/ SH2B3/ PECAM1/ HCLS1/ CCL5/ CAV1
Up-regulated DEGs	BP	GO:0051188	cofactor biosynthetic process	16	0.0174085	0.0128732	HK1/ ALDOA/ PGM2L1/ PKM/ PGK1/ CYBB/ ALDOC/ DDIT4/ PFKFB4/ PFKP/ P2RX7/ PDK1/ SCD/ NNMT/ ENO2/ HK2
Up-regulated DEGs	BP	GO:0008360	regulation of cell shape	9	0.0174085	0.0128732	ALDOA/ ANXA1/ LST1/ ICAM1/ HCK/ P2RY1/ ITGB2/ FN1/ VEGFA
Up-regulated DEGs	BP	GO:0001765	membrane raft assembly	3	0.0174085	0.0128732	S100A10/ CAV2/ CAV1
Up-regulated DEGs	BP	GO:0001973	adenosine receptor signaling pathway	3	0.0174085	0.0128732	ADORA3/ ADA/ P2RY1
Up-regulated DEGs	BP	GO:0043301	negative regulation of leukocyte degranulation	3	0.0174085	0.0128732	HLA-F/ CD84/ CD300A
Up-regulated DEGs	BP	GO:0045078	positive regulation of interferon-gamma biosynthetic process	3	0.0174085	0.0128732	TLR3/ TLR7/ TLR8
Up-regulated DEGs	BP	GO:0002504	antigen processing and presentation of peptide or polysaccharide antigen via MHC class II	8	0.0174085	0.0128732	SEC24D/ HLA-DRA/ HLA-DMA/ HLA-DPB1/ HLA-DPA1/ PYCARD/ CTSS/ TREM2
Up-regulated DEGs	BP	GO:0045071	negative regulation of viral genome replication	6	0.0174178	0.01288	ISG15/ OAS3/ APOBEC3G/ IFI16/ CCL5/ ISG20
Up-regulated DEGs	BP	GO:0045123	cellular extravasation	6	0.0174178	0.01288	SIRPA/ ICAM1/ PECAM1/ PIK3CG/ ITGA4/ ITGB2
Up-regulated DEGs	BP	GO:0002639	positive regulation of immunoglobulin production	5	0.0179514	0.0132746	IL4R/ CD40/ TGFB1/ PTPRC/ TNFRSF4
Up-regulated DEGs	BP	GO:0031664	regulation of lipopolysaccharide-mediated signaling pathway	4	0.0179514	0.0132746	TNFAIP3/ CARD16/ LY86/ CD36
Up-regulated DEGs	BP	GO:0034110	regulation of homotypic cell-cell adhesion	4	0.0179514	0.0132746	LYN/ SH2B3/ LGALS1/ CCL5
Up-regulated DEGs	BP	GO:0090025	regulation of monocyte chemotaxis	4	0.0179514	0.0132746	LYN/ SLAMF8/ PLA2G7/ CCL5
Up-regulated DEGs	BP	GO:0007204	positive regulation of cytosolic calcium ion concentration	14	0.0180538	0.0133503	TRPC1/ LYN/ ERO1A/ GJA1/ PIK3CG/ C3AR1/ TGFB1/ P2RY1/ ADM/ PTPRC/ NOL3/ P2RX7/ CAV1/ CD36
Up-regulated DEGs	BP	GO:0031623	receptor internalization	8	0.0182583	0.0135015	RAB31/ ADM/ ACKR3/ ITGB2/ VEGFA/ FCER1G/ CAV1/ CD36
Up-regulated DEGs	BP	GO:0050714	positive regulation of protein secretion	14	0.0186443	0.013787	PANX1/ IL4R/ HK1/ CD14/ GJA1/ CASP1/ TGFB1/ TLR2/ PYCARD/ EGFR/ TNFRSF4/ P2RX7/ TLR8/ TREM2
Up-regulated DEGs	BP	GO:0030593	neutrophil chemotaxis	6	0.0186518	0.0137925	PREX1/ PIK3CG/ C3AR1/ NCKAP1L/ RAC2/ ITGB2
Up-regulated DEGs	BP	GO:1990868	response to chemokine	6	0.0186518	0.0137925	SH2B3/ ACKR3/ CCL5/ CXCR4/ TREM2/ LOX
Up-regulated DEGs	BP	GO:1990869	cellular response to chemokine	6	0.0186518	0.0137925	SH2B3/ ACKR3/ CCL5/ CXCR4/ TREM2/ LOX
Up-regulated DEGs	BP	GO:0035307	positive regulation of protein dephosphorylation	5	0.0197447	0.0146007	TGFB1/ LILRB2/ PTPRC/ CDCA2/ CD300A
Up-regulated DEGs	BP	GO:0031667	response to nutrient levels	21	0.0200166	0.0148018	NUCB2/ PANX1/ APAF1/ CD40/ SPARC/ PKM/ EIF4EBP1/ ICAM1/ SLC2A1/ TYMS/ TGFB1/ ADA/ CCND1/ IFI16/ CYBB/ P2RY1/ EGFR/ ADM/ CDKN2B/ P2RX7/ INHBB
Up-regulated DEGs	BP	GO:0010803	regulation of tumor necrosis factor-mediated signaling pathway	6	0.0201877	0.0149283	TNFAIP3/ CARD16/ CASP1/ PYCARD/ NOL3/ BIRC3
Up-regulated DEGs	BP	GO:0030168	platelet activation	10	0.0202361	0.0149641	LYN/ CD40/ RAP2B/ SH2B3/ PIK3CG/ P2RY1/ LCP2/ PIK3R5/ FCER1G/ VWF
Up-regulated DEGs	BP	GO:0006875	cellular metal ion homeostasis	21	0.0202941	0.015007	TRPC1/ LYN/ CD40/ ERO1A/ TCIRG1/ GJA1/ PIK3CG/ C3AR1/ TGFB1/ MYC/ KCNMA1/ P2RY1/ KCNJ2/ ADM/ PTPRC/ NOL3/ P2RX7/ CCL5/ CAV1/ CD36/ CP
Up-regulated DEGs	BP	GO:0002230	positive regulation of defense response to virus by host	4	0.0202941	0.015007	TRAF3IP2/ DTX3L/ APOBEC3G/ PYCARD
Up-regulated DEGs	BP	GO:0002825	regulation of T-helper 1 type immune response	4	0.0202941	0.015007	IL4R/ ANXA1/ HLX/ JAK3
Up-regulated DEGs	BP	GO:0030206	chondroitin sulfate biosynthetic process	4	0.0202941	0.015007	CHST11/ CSPG4/ CHST15/ VCAN
Up-regulated DEGs	BP	GO:0032647	regulation of interferon-alpha production	4	0.0202941	0.015007	NMI/ TLR3/ TLR7/ TLR8
Up-regulated DEGs	BP	GO:0010565	regulation of cellular ketone metabolic process	11	0.0204453	0.0151188	NCOR2/ LPGAT1/ INSIG2/ PSMB8/ PSMB9/ ADM/ PDK1/ TRIB3/ FABP5/ CAV1/ APOC1
Up-regulated DEGs	BP	GO:0044843	cell cycle G1/S phase transition	15	0.0206758	0.0152892	PRIM1/ BID/ MCM5/ CDKN2A/ EIF4EBP1/ TYMS/ EZH2/ CCNE2/ MYC/ CCND1/ EGFR/ SLFN11/ PLK2/ CDKN2B/ RRM2
Up-regulated DEGs	BP	GO:0002679	respiratory burst involved in defense response	3	0.0212443	0.0157096	PIK3CG/ HCK/ SLAMF8
Up-regulated DEGs	BP	GO:0006000	fructose metabolic process	3	0.0212443	0.0157096	ALDOA/ ALDOC/ PFKFB4
Up-regulated DEGs	BP	GO:0007183	SMAD protein complex assembly	3	0.0212443	0.0157096	LDLRAD4/ PMEPA1/ TGFB1
Up-regulated DEGs	BP	GO:0097028	dendritic cell differentiation	5	0.0214025	0.0158266	LYN/ AXL/ TGFB1/ LILRB2/ TREM2
Up-regulated DEGs	BP	GO:0051047	positive regulation of secretion	19	0.0219786	0.0162526	PANX1/ IL4R/ HK1/ HLA-F/ CD14/ GJA1/ CASP1/ TGFB1/ TLR2/ PYCARD/ P2RY1/ EGFR/ ITGB2/ TNFRSF4/ P2RX7/ TLR8/ FCER1G/ INHBB/ TREM2
Up-regulated DEGs	BP	GO:0010952	positive regulation of peptidase activity	11	0.0219786	0.0162526	APAF1/ LYN/ TNFRSF10B/ GRAMD4/ CASP1/ MYC/ PYCARD/ IFI16/ FN1/ CAV1/ EGLN3
Up-regulated DEGs	BP	GO:0050852	T cell receptor signaling pathway	11	0.0219786	0.0162526	HLA-DRA/ THEMIS2/ PSMB8/ HLA-DPB1/ HLA-DPA1/ ADA/ PSMB9/ PAG1/ PTPRC/ LCP2/ CD300A
Up-regulated DEGs	BP	GO:0001889	liver development	9	0.0225703	0.0166901	TNFAIP3/ PKM/ HLX/ TYMS/ EZH2/ TGFB1/ ADA/ CCND1/ EGFR
Up-regulated DEGs	BP	GO:0036336	dendritic cell migration	4	0.0229209	0.0169494	PIK3CG/ SLAMF8/ CCL5/ CXCR4
Up-regulated DEGs	BP	GO:0045907	positive regulation of vasoconstriction	4	0.0229209	0.0169494	ICAM1/ GJA1/ EGFR/ CAV1
Up-regulated DEGs	BP	GO:0030225	macrophage differentiation	5	0.0234185	0.0173174	TGFB1/ TLR2/ HCLS1/ VEGFA/ C1QC
Up-regulated DEGs	BP	GO:0031532	actin cytoskeleton reorganization	7	0.0244638	0.0180903	ANXA1/ ARHGDIB/ GMFG/ HCK/ TGFB1/ HCLS1/ GPR65
Up-regulated DEGs	BP	GO:0051604	protein maturation	17	0.0245897	0.0181834	PRDX4/ ERO1A/ PGK1/ SERPINH1/ LDLRAD3/ CARD16/ C3AR1/ CASP1/ PYCARD/ IFI16/ NOL3/ CTSS/ C1QA/ P2RX7/ C1QB/ C1QC/ C3
Up-regulated DEGs	BP	GO:0050715	positive regulation of cytokine secretion	9	0.024741	0.0182953	PANX1/ IL4R/ HK1/ CD14/ CASP1/ TLR2/ PYCARD/ P2RX7/ TLR8
Up-regulated DEGs	BP	GO:0033628	regulation of cell adhesion mediated by integrin	5	0.0253614	0.0187541	LYN/ PIK3CG/ NCKAP1L/ ADA/ CCL5
Up-regulated DEGs	BP	GO:0045581	negative regulation of T cell differentiation	5	0.0253614	0.0187541	IL4R/ ANXA1/ HLX/ JAK3/ RUNX3
Up-regulated DEGs	BP	GO:0061008	hepaticobiliary system development	9	0.0253614	0.0187541	TNFAIP3/ PKM/ HLX/ TYMS/ EZH2/ TGFB1/ ADA/ CCND1/ EGFR
Up-regulated DEGs	BP	GO:0032602	chemokine production	7	0.0253614	0.0187541	IL4R/ SIRPA/ TLR3/ TLR2/ PYCARD/ TLR7/ TREM2
Up-regulated DEGs	BP	GO:0034446	substrate adhesion-dependent cell spreading	7	0.0253614	0.0187541	LAMC1/ S100A10/ CORO1C/ PREX1/ AXL/ ITGA4/ FN1
Up-regulated DEGs	BP	GO:1903725	regulation of phospholipid metabolic process	7	0.0253614	0.0187541	LYN/ TGFB1/ FLT1/ PIK3R5/ LPCAT1/ SCARB1/ APOC1
Up-regulated DEGs	BP	GO:0032607	interferon-alpha production	4	0.0253614	0.0187541	NMI/ TLR3/ TLR7/ TLR8
Up-regulated DEGs	BP	GO:0032814	regulation of natural killer cell activation	4	0.0253614	0.0187541	HLA-F/ AXL/ PRDM1/ TYROBP
Up-regulated DEGs	BP	GO:0034367	protein-containing complex remodeling	4	0.0253614	0.0187541	ABCG1/ PLA2G7/ SCARB1/ APOC1
Up-regulated DEGs	BP	GO:0034368	protein-lipid complex remodeling	4	0.0253614	0.0187541	ABCG1/ PLA2G7/ SCARB1/ APOC1
Up-regulated DEGs	BP	GO:0034369	plasma lipoprotein particle remodeling	4	0.0253614	0.0187541	ABCG1/ PLA2G7/ SCARB1/ APOC1
Up-regulated DEGs	BP	GO:0050869	negative regulation of B cell activation	4	0.0253614	0.0187541	TNFAIP3/ MNDA/ TYROBP/ CD300A
Up-regulated DEGs	BP	GO:0070229	negative regulation of lymphocyte apoptotic process	4	0.0253614	0.0187541	JAK3/ ADA/ CCL5/ IDO1
Up-regulated DEGs	BP	GO:0006910	phagocytosis, recognition	3	0.0253614	0.0187541	CLEC7A/ SCARB1/ CD36
Up-regulated DEGs	BP	GO:0030889	negative regulation of B cell proliferation	3	0.0253614	0.0187541	MNDA/ TYROBP/ CD300A
Up-regulated DEGs	BP	GO:0032688	negative regulation of interferon-beta production	3	0.0253614	0.0187541	NMI/ SIRPA/ PYCARD
Up-regulated DEGs	BP	GO:0061042	vascular wound healing	3	0.0253614	0.0187541	TNFAIP3/ MCAM/ CXCR4
Up-regulated DEGs	BP	GO:0010811	positive regulation of cell-substrate adhesion	8	0.0268955	0.0198885	S100A10/ MAP4K4/ PREX1/ ITGA5/ FN1/ CDH13/ VEGFA/ CD36
Up-regulated DEGs	BP	GO:0007160	cell-matrix adhesion	12	0.0279663	0.0206804	S100A10/ CORO1C/ MAP4K4/ CDKN2A/ PECAM1/ ITGA4/ PARVG/ ITGB2/ FN1/ CDH13/ VEGFA/ CD36
Up-regulated DEGs	BP	GO:0006906	vesicle fusion	6	0.0279663	0.0206804	TAPBP/ TAP2/ ANXA1/ TAP1/ CAV2/ TRIM9
Up-regulated DEGs	BP	GO:1904019	epithelial cell apoptotic process	8	0.0282809	0.020913	JAG2/ BID/ CD40/ TNFAIP3/ ICAM1/ PIK3CG/ ITGA4/ ANGPTL4
Up-regulated DEGs	BP	GO:0002286	T cell activation involved in immune response	7	0.0284257	0.0210201	IL4R/ ANXA1/ ICAM1/ HLX/ JAK3/ APBB1IP/ CD86
Up-regulated DEGs	BP	GO:0002888	positive regulation of myeloid leukocyte mediated immunity	4	0.0284257	0.0210201	IL4R/ ITGB2/ FCER1G/ C3
Up-regulated DEGs	BP	GO:0009262	deoxyribonucleotide metabolic process	4	0.0284257	0.0210201	TYMS/ ADA/ SAMHD1/ RRM2
Up-regulated DEGs	BP	GO:0035666	TRIF-dependent toll-like receptor signaling pathway	4	0.0284257	0.0210201	CD14/ TLR3/ CD300LF/ BIRC3
Up-regulated DEGs	BP	GO:0050650	chondroitin sulfate proteoglycan biosynthetic process	4	0.0284257	0.0210201	CHST11/ CSPG4/ CHST15/ VCAN
Up-regulated DEGs	BP	GO:1904994	regulation of leukocyte adhesion to vascular endothelial cell	4	0.0284257	0.0210201	ETS1/ ICAM1/ ITGA4/ ITGB2
Up-regulated DEGs	BP	GO:0071901	negative regulation of protein serine/threonine kinase activity	9	0.0287849	0.0212857	LYN/ SH2B3/ TNFAIP3/ CDKN2A/ PYCARD/ CDKN2B/ DUSP4/ CAV1/ CD300A
Up-regulated DEGs	BP	GO:0051348	negative regulation of transferase activity	14	0.0291378	0.0215467	DTX3L/ LYN/ CORO1C/ SH2B3/ TNFAIP3/ CDKN2A/ GMFG/ PYCARD/ PTPRC/ CDKN2B/ TRIB3/ DUSP4/ CAV1/ CD300A
Up-regulated DEGs	BP	GO:0030218	erythrocyte differentiation	8	0.0294166	0.0217528	LYN/ ISG15/ SH2B3/ ETS1/ NCKAP1L/ HCLS1/ IKZF1/ VEGFA
Up-regulated DEGs	BP	GO:0001961	positive regulation of cytokine-mediated signaling pathway	5	0.0294166	0.0217528	NLRC5/ CASP1/ AXL/ CD300LF/ TREM2
Up-regulated DEGs	BP	GO:0033673	negative regulation of kinase activity	13	0.0294166	0.0217528	LYN/ CORO1C/ SH2B3/ TNFAIP3/ CDKN2A/ GMFG/ PYCARD/ PTPRC/ CDKN2B/ TRIB3/ DUSP4/ CAV1/ CD300A
Up-regulated DEGs	BP	GO:0051924	regulation of calcium ion transport	13	0.0294166	0.0217528	TRPC1/ LYN/ CRACR2A/ ICAM1/ GJA1/ PIK3CG/ TGFB1/ LILRB2/ P2RX7/ CD84/ CCL5/ CAV1/ CXCR4
Up-regulated DEGs	BP	GO:0050918	positive chemotaxis	6	0.0294166	0.0217528	MET/ CDH13/ VEGFA/ CCL5/ PGF/ ANGPT2
Up-regulated DEGs	BP	GO:0070227	lymphocyte apoptotic process	6	0.0294166	0.0217528	TRAF3IP2/ JAK3/ ADA/ P2RX7/ CCL5/ IDO1
Up-regulated DEGs	BP	GO:0035304	regulation of protein dephosphorylation	9	0.0297712	0.0220151	TGFB1/ PPP1R3B/ PPP1R3C/ NCKAP1L/ LILRB2/ PTPRC/ IGFBP3/ CDCA2/ CD300A
Up-regulated DEGs	BP	GO:0050709	negative regulation of protein secretion	9	0.0297712	0.0220151	ANXA4/ MAP4K4/ TNFAIP3/ RHBDF2/ ANXA1/ CARD16/ FN1/ TLR8/ INHBB
Up-regulated DEGs	BP	GO:0009200	deoxyribonucleoside triphosphate metabolic process	3	0.0298927	0.0221049	TYMS/ ADA/ SAMHD1
Up-regulated DEGs	BP	GO:0030852	regulation of granulocyte differentiation	3	0.0298927	0.0221049	EVI2B/ HCLS1/ C1QC
Up-regulated DEGs	BP	GO:0034134	toll-like receptor 2 signaling pathway	3	0.0298927	0.0221049	LYN/ TNFAIP3/ TLR2
Up-regulated DEGs	BP	GO:0044406	adhesion of symbiont to host	3	0.0298927	0.0221049	ICAM1/ SCARB1/ INHBB
Up-regulated DEGs	BP	GO:1901741	positive regulation of myoblast fusion	3	0.0298927	0.0221049	IL4R/ CD53/ EHD2
Up-regulated DEGs	BP	GO:2000484	positive regulation of interleukin-8 secretion	3	0.0298927	0.0221049	CD14/ TLR2/ PYCARD
Up-regulated DEGs	BP	GO:0032147	activation of protein kinase activity	15	0.030129	0.0222797	TNFRSF10B/ MLKL/ ADCY3/ CCDC88A/ ADCY7/ TLR3/ NCKAP1L/ EGFR/ CSPG4/ PTPRC/ P2RX7/ VEGFA/ CCL5/ CXCR4/ CD300A
Up-regulated DEGs	BP	GO:0006639	acylglycerol metabolic process	8	0.0303272	0.0224262	INSIG2/ PIK3CG/ SCARB1/ FABP5/ CAV1/ C3/ FABP6/ APOC1
Up-regulated DEGs	BP	GO:0030879	mammary gland development	9	0.0307822	0.0227626	NCOR2/ OAS2/ GJA1/ TGFB1/ CCND1/ VEGFA/ CAV1/ SLC6A3/ HK2
Up-regulated DEGs	BP	GO:0061515	myeloid cell development	6	0.0310118	0.0229324	SH2B3/ FLI1/ EVI2B/ TLR2/ NCKAP1L/ TYROBP
Up-regulated DEGs	BP	GO:1903524	positive regulation of blood circulation	6	0.0310118	0.0229324	ICAM1/ GJA1/ ADA/ EGFR/ ADM/ CAV1
Up-regulated DEGs	BP	GO:0002793	positive regulation of peptide secretion	14	0.0310617	0.0229693	PANX1/ IL4R/ HK1/ CD14/ GJA1/ CASP1/ TGFB1/ TLR2/ PYCARD/ EGFR/ TNFRSF4/ P2RX7/ TLR8/ TREM2
Up-regulated DEGs	BP	GO:0032728	positive regulation of interferon-beta production	4	0.0310617	0.0229693	TLR3/ TLR2/ TLR7/ TLR8
Up-regulated DEGs	BP	GO:0002704	negative regulation of leukocyte mediated immunity	5	0.0313966	0.0232169	HLA-F/ JAK3/ PTPRC/ CD84/ CD300A
Up-regulated DEGs	BP	GO:0010959	regulation of metal ion transport	17	0.0315021	0.023295	YWHAH/ TRPC1/ LYN/ CRACR2A/ ICAM1/ GJA1/ PIK3CG/ TGFB1/ KCNJ2/ LILRB2/ P2RX7/ CD84/ CCL5/ CAV1/ CXCR4/ NETO2/ TREM2
Up-regulated DEGs	BP	GO:0006638	neutral lipid metabolic process	8	0.0315852	0.0233564	INSIG2/ PIK3CG/ SCARB1/ FABP5/ CAV1/ C3/ FABP6/ APOC1
Up-regulated DEGs	BP	GO:0002708	positive regulation of lymphocyte mediated immunity	7	0.032514	0.0240432	CD40/ HLA-F/ TGFB1/ PTPRC/ P2RX7/ FCER1G/ C3
Up-regulated DEGs	BP	GO:0007009	plasma membrane organization	7	0.032514	0.0240432	MYOF/ PTPRC/ CAV2/ P2RX7/ CAV1/ CXCR4/ EHD2
Up-regulated DEGs	BP	GO:1901655	cellular response to ketone	7	0.032514	0.0240432	NR3C1/ ADCY3/ EIF4EBP1/ ICAM1/ TGFB1/ DDIT4/ EGFR
Up-regulated DEGs	BP	GO:0097193	intrinsic apoptotic signaling pathway	14	0.0326872	0.0241713	PHLDA3/ BID/ APAF1/ TNFRSF10B/ TNFRSF1B/ ERO1A/ PYCARD/ IFI16/ DDIT4/ ACKR3/ NOL3/ PDK1/ TRIB3/ CAV1
Up-regulated DEGs	BP	GO:0017015	regulation of transforming growth factor beta receptor signaling pathway	8	0.0330305	0.0244252	LDLRAD4/ CHST11/ PMEPA1/ TGFB1/ CDKN2B/ CAV2/ CAV1/ LOX
Up-regulated DEGs	BP	GO:0008630	intrinsic apoptotic signaling pathway in response to DNA damage	7	0.0343338	0.025389	PHLDA3/ BID/ TNFRSF1B/ PYCARD/ IFI16/ DDIT4/ ACKR3
Up-regulated DEGs	BP	GO:0002675	positive regulation of acute inflammatory response	4	0.0343338	0.025389	PIK3CG/ OSMR/ FCER1G/ C3
Up-regulated DEGs	BP	GO:0006691	leukotriene metabolic process	4	0.0343338	0.025389	ABCC1/ GGTA1P/ TLR2/ ALOX5
Up-regulated DEGs	BP	GO:0035587	purinergic receptor signaling pathway	4	0.0343338	0.025389	ADORA3/ ADA/ P2RY1/ P2RX7
Up-regulated DEGs	BP	GO:1903978	regulation of microglial cell activation	4	0.0343338	0.025389	PTPRC/ ITGB2/ C1QA/ TREM2
Up-regulated DEGs	BP	GO:0043406	positive regulation of MAP kinase activity	13	0.0343901	0.0254306	CD40/ MLKL/ PIK3CG/ EZH2/ TGFB1/ FLT1/ EGFR/ CSPG4/ PTPRC/ PIK3R5/ P2RX7/ VEGFA/ CXCR4
Up-regulated DEGs	BP	GO:0001780	neutrophil homeostasis	3	0.0347504	0.0256971	SH2B3/ ANXA1/ AXL
Up-regulated DEGs	BP	GO:0001916	positive regulation of T cell mediated cytotoxicity	3	0.0347504	0.0256971	HLA-F/ PTPRC/ P2RX7
Up-regulated DEGs	BP	GO:0002830	positive regulation of type 2 immune response	3	0.0347504	0.0256971	IL4R/ CD86/ IDO1
Up-regulated DEGs	BP	GO:0045072	regulation of interferon-gamma biosynthetic process	3	0.0347504	0.0256971	TLR3/ TLR7/ TLR8
Up-regulated DEGs	BP	GO:0060192	negative regulation of lipase activity	3	0.0347504	0.0256971	BICD1/ APOC1/ ANGPTL4
Up-regulated DEGs	BP	GO:0046890	regulation of lipid biosynthetic process	11	0.0354782	0.0262352	LPGAT1/ INSIG2/ ABCG1/ ADM/ LPCAT1/ TRIB3/ SCD/ SCARB1/ FABP5/ C3/ APOC1
Up-regulated DEGs	BP	GO:0002792	negative regulation of peptide secretion	9	0.0356583	0.0263684	ANXA4/ MAP4K4/ TNFAIP3/ RHBDF2/ ANXA1/ CARD16/ FN1/ TLR8/ INHBB
Up-regulated DEGs	BP	GO:0007264	small GTPase mediated signal transduction	20	0.0357358	0.0264257	CHML/ LYN/ ARHGEF6/ RAP2B/ SIPA1L2/ MET/ MAP4K4/ RIT1/ PREX1/ CDKN2A/ CDON/ ARHGDIB/ KSR1/ PECAM1/ DOCK10/ ARHGAP30/ RAC2/ PLK2/ DOCK2/ CDH13
Up-regulated DEGs	BP	GO:0014066	regulation of phosphatidylinositol 3-kinase signaling	8	0.0357358	0.0264257	LYN/ PIK3CG/ HCLS1/ FLT1/ EGFR/ PIK3R5/ CEP55/ CCL5
Up-regulated DEGs	BP	GO:1903844	regulation of cellular response to transforming growth factor beta stimulus	8	0.0357358	0.0264257	LDLRAD4/ CHST11/ PMEPA1/ TGFB1/ CDKN2B/ CAV2/ CAV1/ LOX
Up-regulated DEGs	BP	GO:0032868	response to insulin	13	0.0361111	0.0267032	LYN/ INSIG2/ RAB31/ EIF4EBP1/ TCIRG1/ ICAM1/ PTPRE/ SLC2A1/ TLR2/ ADM/ CAV2/ TRIB3/ INHBB
Up-regulated DEGs	BP	GO:0032970	regulation of actin filament-based process	16	0.0361763	0.0267515	S100A10/ SPIRE1/ MET/ PREX1/ CCDC88A/ ICAM1/ ARHGDIB/ GMFG/ HCK/ TGFB1/ NCKAP1L/ HCLS1/ PYCARD/ GPR65/ KCNJ2/ CAV1
Up-regulated DEGs	BP	GO:0043281	regulation of cysteine-type endopeptidase activity involved in apoptotic process	11	0.0364535	0.0269564	APAF1/ TNFRSF10B/ GRAMD4/ TNFAIP8/ CARD16/ CASP1/ MYC/ PYCARD/ NOL3/ VEGFA/ EGLN3
Up-regulated DEGs	BP	GO:0090174	organelle membrane fusion	6	0.0366104	0.0270725	TAPBP/ TAP2/ ANXA1/ TAP1/ CAV2/ TRIM9
Up-regulated DEGs	BP	GO:0030316	osteoclast differentiation	7	0.0373562	0.027624	TCIRG1/ TLR3/ TGFB1/ RASSF2/ TYROBP/ FCER1G/ TREM2
Up-regulated DEGs	BP	GO:1990823	response to leukemia inhibitory factor	7	0.0373562	0.027624	KDM3A/ PTP4A3/ ICAM1/ NRP2/ PFKP/ LAPTM5/ HK2
Up-regulated DEGs	BP	GO:1990830	cellular response to leukemia inhibitory factor	7	0.0373562	0.027624	KDM3A/ PTP4A3/ ICAM1/ NRP2/ PFKP/ LAPTM5/ HK2
Up-regulated DEGs	BP	GO:0032733	positive regulation of interleukin-10 production	4	0.0373998	0.0276562	TLR2/ PYCARD/ FCER1G/ TREM2
Up-regulated DEGs	BP	GO:0070232	regulation of T cell apoptotic process	4	0.0373998	0.0276562	JAK3/ ADA/ CCL5/ IDO1
Up-regulated DEGs	BP	GO:0001936	regulation of endothelial cell proliferation	10	0.0376602	0.0278488	SPARC/ GJA1/ NRP2/ VASH1/ ITGA4/ FLT1/ CDH13/ CAV2/ VEGFA/ CAV1
Up-regulated DEGs	BP	GO:0006941	striated muscle contraction	10	0.0376602	0.0278488	PPP1R13L/ ALDOA/ RCSD1/ GJA1/ PIK3CG/ KCNJ2/ KCNE4/ GJC1/ CAV1/ CXCR4
Up-regulated DEGs	BP	GO:0006633	fatty acid biosynthetic process	9	0.0381499	0.0282109	LPGAT1/ INSIG2/ DEGS1/ TBXAS1/ ALOX5/ TRIB3/ SCD/ FABP5/ APOC1
Up-regulated DEGs	BP	GO:0001954	positive regulation of cell-matrix adhesion	5	0.0381842	0.0282363	S100A10/ MAP4K4/ CDH13/ VEGFA/ CD36
Up-regulated DEGs	BP	GO:0002712	regulation of B cell mediated immunity	5	0.0381842	0.0282363	CD40/ TGFB1/ PTPRC/ FCER1G/ C3
Up-regulated DEGs	BP	GO:0002889	regulation of immunoglobulin mediated immune response	5	0.0381842	0.0282363	CD40/ TGFB1/ PTPRC/ FCER1G/ C3
Up-regulated DEGs	BP	GO:0045620	negative regulation of lymphocyte differentiation	5	0.0381842	0.0282363	IL4R/ ANXA1/ HLX/ JAK3/ RUNX3
Up-regulated DEGs	BP	GO:0045744	negative regulation of G protein-coupled receptor signaling pathway	5	0.0381842	0.0282363	BICD1/ MET/ ADA/ ADM/ CCL5
Up-regulated DEGs	BP	GO:0070098	chemokine-mediated signaling pathway	5	0.0381842	0.0282363	SH2B3/ ACKR3/ CCL5/ CXCR4/ TREM2
Up-regulated DEGs	BP	GO:0070228	regulation of lymphocyte apoptotic process	5	0.0381842	0.0282363	JAK3/ ADA/ P2RX7/ CCL5/ IDO1
Up-regulated DEGs	BP	GO:0150077	regulation of neuroinflammatory response	5	0.0381842	0.0282363	TNFRSF1B/ PTPRC/ ITGB2/ C1QA/ TREM2
Up-regulated DEGs	BP	GO:0050710	negative regulation of cytokine secretion	6	0.0382172	0.0282606	ANXA4/ TNFAIP3/ ANXA1/ CARD16/ FN1/ TLR8
Up-regulated DEGs	BP	GO:0006874	cellular calcium ion homeostasis	17	0.0383766	0.0283785	TRPC1/ LYN/ CD40/ ERO1A/ TCIRG1/ GJA1/ PIK3CG/ C3AR1/ TGFB1/ P2RY1/ ADM/ PTPRC/ NOL3/ P2RX7/ CCL5/ CAV1/ CD36
Up-regulated DEGs	BP	GO:0019217	regulation of fatty acid metabolic process	7	0.0385254	0.0284885	LPGAT1/ INSIG2/ PDK1/ TRIB3/ FABP5/ CAV1/ APOC1
Up-regulated DEGs	BP	GO:0033273	response to vitamin	7	0.0385254	0.0284885	CD40/ SPARC/ TYMS/ TGFB1/ ADA/ CCND1/ EGFR
Up-regulated DEGs	BP	GO:0045069	regulation of viral genome replication	7	0.0385254	0.0284885	ISG15/ OAS3/ APOBEC3G/ IFI16/ CCL5/ ISG20/ TOP2A
Up-regulated DEGs	BP	GO:0051260	protein homooligomerization	16	0.0389267	0.0287853	ALDOA/ BID/ APAF1/ DERL1/ MLKL/ PKM/ SHMT2/ MARCKS/ PYCARD/ SAMHD1/ KCNJ2/ TMCC1/ FCER1G/ CAV1/ VWF/ ANGPTL4
Up-regulated DEGs	BP	GO:0042133	neurotransmitter metabolic process	9	0.0390143	0.0288501	SIRPA/ ICAM1/ SHMT2/ TLR2/ SLC1A3/ ITGB2/ CAV1/ CD36/ SLC6A3
Up-regulated DEGs	BP	GO:0034375	high-density lipoprotein particle remodeling	3	0.0394035	0.0291378	ABCG1/ SCARB1/ APOC1
Up-regulated DEGs	BP	GO:0042095	interferon-gamma biosynthetic process	3	0.0394035	0.0291378	TLR3/ TLR7/ TLR8
Up-regulated DEGs	BP	GO:1903980	positive regulation of microglial cell activation	3	0.0394035	0.0291378	ITGB2/ C1QA/ TREM2
Up-regulated DEGs	BP	GO:0007492	endoderm development	6	0.0401388	0.0296816	LAMC1/ ITGA5/ TGFB1/ ITGA4/ ITGB2/ FN1
Up-regulated DEGs	BP	GO:0007044	cell-substrate junction assembly	7	0.0401388	0.0296816	LAMC1/ S100A10/ CORO1C/ MAP4K4/ ITGA5/ FN1/ VEGFA
Up-regulated DEGs	BP	GO:0002756	MyD88-independent toll-like receptor signaling pathway	4	0.0401388	0.0296816	CD14/ TLR3/ CD300LF/ BIRC3
Up-regulated DEGs	BP	GO:0030947	regulation of vascular endothelial growth factor receptor signaling pathway	4	0.0401388	0.0296816	MYOF/ ITGA5/ FLT1/ VEGFA
Up-regulated DEGs	BP	GO:0043032	positive regulation of macrophage activation	4	0.0401388	0.0296816	IL4R/ ITGB2/ C1QA/ TREM2
Up-regulated DEGs	BP	GO:0055094	response to lipoprotein particle	4	0.0401388	0.0296816	ITGB2/ CDH13/ FCER1G/ CD36
Up-regulated DEGs	BP	GO:1901890	positive regulation of cell junction assembly	4	0.0401388	0.0296816	S100A10/ MAP4K4/ VEGFA/ CAV1
Up-regulated DEGs	BP	GO:0051091	positive regulation of DNA-binding transcription factor activity	13	0.0401496	0.0296896	CD40/ TRIM22/ ICAM1/ CARD16/ TLR3/ TGFB1/ TLR2/ HCLS1/ PYCARD/ ITGB2/ VEGFA/ CAV1/ CD36
Up-regulated DEGs	BP	GO:0071236	cellular response to antibiotic	9	0.0417853	0.0308991	SIRPA/ ETS1/ MET/ TNFAIP3/ ADCY3/ ADCY7/ EZH2/ AXL/ CYBB
Up-regulated DEGs	BP	GO:1903900	regulation of viral life cycle	9	0.0417853	0.0308991	ISG15/ OAS3/ APOBEC3G/ LGALS1/ IFI16/ CAV2/ CCL5/ ISG20/ TOP2A
Up-regulated DEGs	BP	GO:0072507	divalent inorganic cation homeostasis	18	0.0430061	0.0318019	TRPC1/ LYN/ CD40/ ERO1A/ TCIRG1/ GJA1/ PIK3CG/ C3AR1/ TGFB1/ P2RY1/ EGFR/ ADM/ PTPRC/ NOL3/ P2RX7/ CCL5/ CAV1/ CD36
Up-regulated DEGs	BP	GO:0051480	regulation of cytosolic calcium ion concentration	14	0.0430061	0.0318019	TRPC1/ LYN/ ERO1A/ GJA1/ PIK3CG/ C3AR1/ TGFB1/ P2RY1/ ADM/ PTPRC/ NOL3/ P2RX7/ CAV1/ CD36
Up-regulated DEGs	BP	GO:0070371	ERK1 and ERK2 cascade	14	0.0430061	0.0318019	LYN/ SIRPA/ ICAM1/ TGFB1/ MYC/ PYCARD/ P2RY1/ EGFR/ PTPRC/ ACKR3/ FN1/ DUSP4/ CD36/ TREM2
Up-regulated DEGs	BP	GO:0006968	cellular defense response	5	0.0433069	0.0320243	TCIRG1/ MNDA/ GNLY/ LILRB2/ TYROBP
Up-regulated DEGs	BP	GO:0019229	regulation of vasoconstriction	5	0.0433069	0.0320243	ICAM1/ GJA1/ EGFR/ ADM/ CAV1
Up-regulated DEGs	BP	GO:0046503	glycerolipid catabolic process	5	0.0433069	0.0320243	PIK3CG/ SCARB1/ FABP5/ FABP6/ APOC1
Up-regulated DEGs	BP	GO:0010594	regulation of endothelial cell migration	12	0.0435668	0.0322165	CD40/ ETS1/ MET/ SPARC/ ANXA1/ NRP2/ VASH1/ TGFB1/ PLK2/ VEGFA/ SCARB1/ ANGPT2
Up-regulated DEGs	BP	GO:0034142	toll-like receptor 4 signaling pathway	4	0.0439255	0.0324818	LYN/ TNFAIP3/ CD14/ ITGB2
Up-regulated DEGs	BP	GO:1902622	regulation of neutrophil migration	4	0.0439255	0.0324818	C3AR1/ NCKAP1L/ RAC2/ SLAMF8
Up-regulated DEGs	BP	GO:0042136	neurotransmitter biosynthetic process	7	0.0439255	0.0324818	SIRPA/ ICAM1/ SLC1A3/ ITGB2/ CAV1/ CD36/ SLC6A3
Up-regulated DEGs	BP	GO:0001937	negative regulation of endothelial cell proliferation	6	0.0445096	0.0329137	SPARC/ GJA1/ VASH1/ FLT1/ CAV2/ CAV1
Up-regulated DEGs	BP	GO:0043903	regulation of symbiosis, encompassing mutualism through parasitism	12	0.0445096	0.0329137	ISG15/ OAS3/ APOBEC3G/ LGALS1/ IFI16/ CAV2/ CCL5/ CAV1/ CXCR4/ ISG20/ CD36/ TOP2A
Up-regulated DEGs	BP	GO:0097305	response to alcohol	12	0.0445096	0.0329137	SETD7/ SPARC/ ADCY3/ EIF4EBP1/ ICAM1/ ADCY7/ CD14/ TYMS/ TGFB1/ CCND1/ CYBB/ SLC6A3
Up-regulated DEGs	BP	GO:0001505	regulation of neurotransmitter levels	15	0.0445096	0.0329137	SIRPA/ ICAM1/ SHMT2/ SLC38A1/ MCTP1/ TLR2/ SLC1A3/ P2RY1/ ITGB2/ P2RX7/ PPFIA4/ TRIM9/ CAV1/ CD36/ SLC6A3
Up-regulated DEGs	BP	GO:1901136	carbohydrate derivative catabolic process	10	0.0445096	0.0329137	PDE4A/ AOAH/ GM2A/ TYMP/ APOBEC3G/ TGFB1/ ADA/ SAMHD1/ CSPG4/ VCAN
Up-regulated DEGs	BP	GO:0001779	natural killer cell differentiation	3	0.0445096	0.0329137	AXL/ PRDM1/ PTPRC
Up-regulated DEGs	BP	GO:0032693	negative regulation of interleukin-10 production	3	0.0445096	0.0329137	JAK3/ TYROBP/ IDO1
Up-regulated DEGs	BP	GO:0038083	peptidyl-tyrosine autophosphorylation	3	0.0445096	0.0329137	EGFR/ VEGFA/ CAV1
Up-regulated DEGs	BP	GO:0070230	positive regulation of lymphocyte apoptotic process	3	0.0445096	0.0329137	P2RX7/ CCL5/ IDO1
Up-regulated DEGs	BP	GO:0070828	heterochromatin organization	3	0.0445096	0.0329137	SETD7/ CDKN2A/ LOXL2
Up-regulated DEGs	BP	GO:1901739	regulation of myoblast fusion	3	0.0445096	0.0329137	IL4R/ CD53/ EHD2
Up-regulated DEGs	BP	GO:0005976	polysaccharide metabolic process	7	0.0455993	0.0337195	AOAH/ PGM2L1/ PHKA2/ TGFB1/ PPP1R3B/ PPP1R3C/ PYGL
Up-regulated DEGs	BP	GO:0002763	positive regulation of myeloid leukocyte differentiation	5	0.0456324	0.033744	TGFB1/ EVI2B/ HCLS1/ TYROBP/ TREM2
Up-regulated DEGs	BP	GO:0006636	unsaturated fatty acid biosynthetic process	5	0.0456324	0.033744	DEGS1/ TBXAS1/ ALOX5/ SCD/ FABP5
Up-regulated DEGs	BP	GO:0042304	regulation of fatty acid biosynthetic process	5	0.0456324	0.033744	LPGAT1/ INSIG2/ TRIB3/ FABP5/ APOC1
Up-regulated DEGs	BP	GO:0003012	muscle system process	19	0.0457773	0.0338511	PPP1R13L/ ALDOA/ TNFRSF1B/ RCSD1/ VIM/ SSPN/ GJA1/ MYOF/ PIK3CG/ EZH2/ ADA/ KCNMA1/ P2RY1/ KCNJ2/ KCNE4/ NOL3/ GJC1/ CAV1/ CXCR4
Up-regulated DEGs	BP	GO:0043112	receptor metabolic process	10	0.0457773	0.0338511	DTX3L/ RAB31/ TGFB1/ ADM/ ACKR3/ ITGB2/ VEGFA/ FCER1G/ CAV1/ CD36
Up-regulated DEGs	BP	GO:0010632	regulation of epithelial cell migration	14	0.0479609	0.0354658	CD40/ CORO1C/ ETS1/ MET/ MAP4K4/ SPARC/ ANXA1/ NRP2/ VASH1/ TGFB1/ PLK2/ VEGFA/ SCARB1/ ANGPT2
Up-regulated DEGs	BP	GO:0007015	actin filament organization	15	0.0486962	0.0360096	S100A10/ ALDOA/ SPIRE1/ WIPF1/ MET/ DIAPH2/ PREX1/ ICAM1/ MARCKS/ HCK/ NCKAP1L/ HCLS1/ PYCARD/ RAC2/ GPR65
Up-regulated DEGs	BP	GO:0031295	T cell costimulation	5	0.0488065	0.0360912	LYN/ LGALS1/ TNFSF13B/ CD86/ CAV1
Up-regulated DEGs	BP	GO:0032722	positive regulation of chemokine production	5	0.0488065	0.0360912	IL4R/ TLR3/ TLR2/ PYCARD/ TLR7
Up-regulated DEGs	BP	GO:0035306	positive regulation of dephosphorylation	5	0.0488065	0.0360912	TGFB1/ LILRB2/ PTPRC/ CDCA2/ CD300A
Up-regulated DEGs	BP	GO:0043409	negative regulation of MAPK cascade	10	0.0488326	0.0361105	RNF149/ LYN/ SIRPA/ SH2B3/ MYC/ PTPRC/ P2RX7/ DUSP4/ CAV1/ CD300A
Up-regulated DEGs	BP	GO:0016485	protein processing	14	0.0488326	0.0361105	PGK1/ LDLRAD3/ CARD16/ C3AR1/ CASP1/ PYCARD/ IFI16/ NOL3/ CTSS/ C1QA/ P2RX7/ C1QB/ C1QC/ C3
Up-regulated DEGs	BP	GO:0034109	homotypic cell-cell adhesion	6	0.0488326	0.0361105	LYN/ RAP2B/ SH2B3/ PIK3CG/ LGALS1/ CCL5
Up-regulated DEGs	BP	GO:0045685	regulation of glial cell differentiation	6	0.0488326	0.0361105	TNFRSF1B/ TGFB1/ TLR2/ C1QA/ CXCR4/ TREM2
Up-regulated DEGs	BP	GO:1903707	negative regulation of hemopoiesis	9	0.0490071	0.0362395	IL4R/ LYN/ ANXA1/ HLX/ JAK3/ TLR3/ RUNX3/ MYC/ C1QC
Up-regulated DEGs	BP	GO:0055074	calcium ion homeostasis	17	0.0490707	0.0362865	TRPC1/ LYN/ CD40/ ERO1A/ TCIRG1/ GJA1/ PIK3CG/ C3AR1/ TGFB1/ P2RY1/ ADM/ PTPRC/ NOL3/ P2RX7/ CCL5/ CAV1/ CD36
Up-regulated DEGs	BP	GO:0051668	localization within membrane	8	0.0493274	0.0364764	SEC24D/ TGFB1/ ITGA4/ PTPRC/ ITGB2/ DOCK2/ TYROBP/ CDH13
Up-regulated DEGs	CC	GO:0030667	secretory granule membrane	33	1.96576e-11	1.60232e-11	RAP2B/ CD93/ SIRPA/ TNFRSF1B/ SPARC/ DEGS1/ RAB31/ TCIRG1/ ADGRE5/ CD14/ PECAM1/ C3AR1/ LHFPL2/ SLC15A4/ FCGR2A/ CD53/ TLR2/ NCKAP1L/ GLIPR1/ CYBB/ LILRB2/ PTPRC/ SLC2A3/ ITGB2/ TYROBP/ CAV2/ LAIR1/ FCER1G/ LPCAT1/ FABP5/ CAV1/ CD36/ CD300A
Up-regulated DEGs	CC	GO:0045121	membrane raft	31	9.22411e-10	7.51871e-10	S100A10/ HK1/ LYN/ RAP2B/ CORO1C/ TNFRSF1B/ PGK1/ ICAM1/ SERPINH1/ SLC2A1/ CD14/ GJA1/ PECAM1/ MYOF/ HCK/ TLR2/ LAT2/ KCNMA1/ PAG1/ EGFR/ PTPRC/ LCP2/ ITGB2/ CDH13/ CAV2/ BIRC3/ SCARB1/ CAV1/ EHD2/ CD36/ SLC6A3
Up-regulated DEGs	CC	GO:0098857	membrane microdomain	31	9.22411e-10	7.51871e-10	S100A10/ HK1/ LYN/ RAP2B/ CORO1C/ TNFRSF1B/ PGK1/ ICAM1/ SERPINH1/ SLC2A1/ CD14/ GJA1/ PECAM1/ MYOF/ HCK/ TLR2/ LAT2/ KCNMA1/ PAG1/ EGFR/ PTPRC/ LCP2/ ITGB2/ CDH13/ CAV2/ BIRC3/ SCARB1/ CAV1/ EHD2/ CD36/ SLC6A3
Up-regulated DEGs	CC	GO:0098589	membrane region	31	1.70793e-09	1.39216e-09	S100A10/ HK1/ LYN/ RAP2B/ CORO1C/ TNFRSF1B/ PGK1/ ICAM1/ SERPINH1/ SLC2A1/ CD14/ GJA1/ PECAM1/ MYOF/ HCK/ TLR2/ LAT2/ KCNMA1/ PAG1/ EGFR/ PTPRC/ LCP2/ ITGB2/ CDH13/ CAV2/ BIRC3/ SCARB1/ CAV1/ EHD2/ CD36/ SLC6A3
Up-regulated DEGs	CC	GO:0101002	ficolin-1-rich granule	21	1.47859e-07	1.20522e-07	ALDOA/ APAF1/ CD93/ SIRPA/ PRDX4/ PKM/ TCIRG1/ GMFG/ HSPA6/ PYGL/ MNDA/ NCKAP1L/ ALDOC/ LILRB2/ SLC2A3/ ITGB2/ CTSS/ ALOX5/ FCER1G/ CD300A/ TNFAIP6
Up-regulated DEGs	CC	GO:0031012	extracellular matrix	34	2.42528e-07	1.97688e-07	LAMC1/ S100A10/ ANXA4/ SPARC/ ANOS1/ ANGPTL2/ PKM/ CDON/ EMILIN2/ ANXA1/ ICAM1/ SERPINH1/ COL4A1/ OLFML2A/ TGFB1/ TIMP1/ LGALS1/ CSPG4/ HAPLN1/ FN1/ CDH13/ CTSS/ C1QA/ VEGFA/ C1QB/ C1QC/ LAMA4/ VCAN/ LOXL2/ TGFBI/ VWF/ COL23A1/ LOX/ CTHRC1
Up-regulated DEGs	CC	GO:0062023	collagen-containing extracellular matrix	30	8.18308e-07	6.67015e-07	LAMC1/ S100A10/ ANXA4/ SPARC/ ANGPTL2/ PKM/ CDON/ EMILIN2/ ANXA1/ ICAM1/ SERPINH1/ COL4A1/ TGFB1/ TIMP1/ LGALS1/ CSPG4/ HAPLN1/ FN1/ CDH13/ CTSS/ C1QA/ C1QB/ C1QC/ LAMA4/ VCAN/ LOXL2/ TGFBI/ VWF/ COL23A1/ CTHRC1
Up-regulated DEGs	CC	GO:0031983	vesicle lumen	26	4.52631e-06	3.68946e-06	ALDOA/ APAF1/ SPARC/ CRACR2A/ PRDX4/ PKM/ GM2A/ GMFG/ HSPA6/ TGFB1/ TIMP1/ PYGL/ MNDA/ ADA/ PYCARD/ ALDOC/ EGFR/ GNLY/ DOCK2/ FN1/ ALOX5/ VEGFA/ RNASET2/ FABP5/ C3/ VWF
Up-regulated DEGs	CC	GO:0030666	endocytic vesicle membrane	17	8.38002e-06	6.83067e-06	TAPBP/ TAP2/ RAB31/ HLA-DRA/ HLA-F/ TCIRG1/ HLA-DPB1/ TAP1/ HLA-DPA1/ TLR2/ RAC2/ CYBB/ MSR1/ FCGR1B/ SCARB1/ CAV1/ CD36
Up-regulated DEGs	CC	GO:0070820	tertiary granule	17	9.85338e-06	8.03164e-06	ALDOA/ RAP2B/ CD93/ SIRPA/ TCIRG1/ CD53/ NCKAP1L/ CYBB/ ALDOC/ LILRB2/ SLC2A3/ ITGB2/ CTSS/ LAIR1/ FCER1G/ CD300A/ TNFAIP6
Up-regulated DEGs	CC	GO:0060205	cytoplasmic vesicle lumen	25	1.15931e-05	9.44968e-06	ALDOA/ APAF1/ SPARC/ CRACR2A/ PRDX4/ PKM/ GM2A/ GMFG/ HSPA6/ TGFB1/ TIMP1/ PYGL/ MNDA/ ADA/ PYCARD/ ALDOC/ GNLY/ DOCK2/ FN1/ ALOX5/ VEGFA/ RNASET2/ FABP5/ C3/ VWF
Up-regulated DEGs	CC	GO:0070821	tertiary granule membrane	11	2.69501e-05	2.19674e-05	RAP2B/ CD93/ SIRPA/ CD53/ CYBB/ LILRB2/ SLC2A3/ ITGB2/ LAIR1/ FCER1G/ CD300A
Up-regulated DEGs	CC	GO:0044853	plasma membrane raft	13	2.69501e-05	2.19674e-05	CORO1C/ SLC2A1/ MYOF/ HCK/ KCNMA1/ LCP2/ ITGB2/ CDH13/ CAV2/ SCARB1/ CAV1/ EHD2/ SLC6A3
Up-regulated DEGs	CC	GO:0098552	side of membrane	25	2.69501e-05	2.19674e-05	TAPBP/ CD40/ HLA-DRA/ HLA-F/ ANXA1/ ICAM1/ GM2A/ CD14/ PECAM1/ HLA-DPB1/ ABCG1/ HCK/ ITGA5/ HLA-DPA1/ ADA/ MCAM/ PTPRC/ ITGB2/ CDH13/ ENPP3/ CAV2/ P2RX7/ TLR8/ CD36/ RGS1
Up-regulated DEGs	CC	GO:0030139	endocytic vesicle	22	2.69501e-05	2.19674e-05	TAPBP/ TAP2/ SPARC/ RAB31/ HLA-DRA/ HLA-F/ VIM/ TCIRG1/ HLA-DPB1/ TAP1/ HLA-DPA1/ TLR2/ RAC2/ CYBB/ EGFR/ GNLY/ MSR1/ FCGR1B/ TLR7/ SCARB1/ CAV1/ CD36
Up-regulated DEGs	CC	GO:0035579	specific granule membrane	12	2.82915e-05	2.30608e-05	RAP2B/ CD93/ TNFRSF1B/ DEGS1/ C3AR1/ SLC15A4/ CD53/ CYBB/ SLC2A3/ ITGB2/ LAIR1/ CD36
Up-regulated DEGs	CC	GO:0034774	secretory granule lumen	23	3.84424e-05	3.13349e-05	ALDOA/ APAF1/ SPARC/ CRACR2A/ PRDX4/ PKM/ GM2A/ GMFG/ HSPA6/ TGFB1/ TIMP1/ PYGL/ MNDA/ PYCARD/ ALDOC/ DOCK2/ FN1/ ALOX5/ VEGFA/ RNASET2/ FABP5/ C3/ VWF
Up-regulated DEGs	CC	GO:0005901	caveola	11	4.06322e-05	3.31199e-05	CORO1C/ SLC2A1/ MYOF/ HCK/ KCNMA1/ CDH13/ CAV2/ SCARB1/ CAV1/ EHD2/ SLC6A3
Up-regulated DEGs	CC	GO:0045335	phagocytic vesicle	13	0.000168023	0.000136958	TAPBP/ TAP2/ RAB31/ HLA-F/ VIM/ TCIRG1/ TAP1/ TLR2/ RAC2/ CYBB/ GNLY/ TLR7/ CD36
Up-regulated DEGs	CC	GO:0101003	ficolin-1-rich granule membrane	9	0.000195708	0.000159524	CD93/ SIRPA/ TCIRG1/ NCKAP1L/ LILRB2/ SLC2A3/ ITGB2/ FCER1G/ CD300A
Up-regulated DEGs	CC	GO:0043235	receptor complex	20	0.000277678	0.000226339	TRPC1/ IL4R/ IL10RB/ LYN/ CD40/ TNFRSF1B/ CSF2RB/ CD14/ NRP2/ OSMR/ APBB1IP/ ITGA5/ TLR2/ PLXDC1/ ITGA4/ FLT1/ EGFR/ ITGB2/ TLR7/ CD36
Up-regulated DEGs	CC	GO:0009897	external side of plasma membrane	16	0.000277678	0.000226339	CD40/ ANXA1/ ICAM1/ CD14/ PECAM1/ ABCG1/ ITGA5/ ADA/ MCAM/ PTPRC/ ITGB2/ CDH13/ ENPP3/ P2RX7/ TLR8/ CD36
Up-regulated DEGs	CC	GO:0005925	focal adhesion	24	0.000307201	0.000250404	CORO1C/ MAP4K4/ PDLIM1/ PROCR/ VIM/ ANXA1/ ICAM1/ MARCKS/ ADGRE5/ GJA1/ HCK/ APBB1IP/ ITGA5/ GIT2/ MCAM/ RAC2/ ITGA4/ FLT1/ EGFR/ CSPG4/ PTPRC/ CDH13/ CAV2/ CAV1
Up-regulated DEGs	CC	GO:0005924	cell-substrate adherens junction	24	0.000319547	0.000260467	CORO1C/ MAP4K4/ PDLIM1/ PROCR/ VIM/ ANXA1/ ICAM1/ MARCKS/ ADGRE5/ GJA1/ HCK/ APBB1IP/ ITGA5/ GIT2/ MCAM/ RAC2/ ITGA4/ FLT1/ EGFR/ CSPG4/ PTPRC/ CDH13/ CAV2/ CAV1
Up-regulated DEGs	CC	GO:0042581	specific granule	14	0.000322088	0.000262539	RAP2B/ CD93/ TNFRSF1B/ CRACR2A/ DEGS1/ C3AR1/ SLC15A4/ CD53/ CYBB/ SLC2A3/ ITGB2/ DOCK2/ LAIR1/ CD36
Up-regulated DEGs	CC	GO:0030055	cell-substrate junction	24	0.00036104	0.000294289	CORO1C/ MAP4K4/ PDLIM1/ PROCR/ VIM/ ANXA1/ ICAM1/ MARCKS/ ADGRE5/ GJA1/ HCK/ APBB1IP/ ITGA5/ GIT2/ MCAM/ RAC2/ ITGA4/ FLT1/ EGFR/ CSPG4/ PTPRC/ CDH13/ CAV2/ CAV1
Up-regulated DEGs	CC	GO:1904813	ficolin-1-rich granule lumen	12	0.000427412	0.00034839	ALDOA/ APAF1/ PRDX4/ PKM/ GMFG/ HSPA6/ PYGL/ MNDA/ ALDOC/ CTSS/ ALOX5/ TNFAIP6
Up-regulated DEGs	CC	GO:0031091	platelet alpha granule	10	0.000639319	0.000521118	ALDOA/ SPARC/ PECAM1/ LHFPL2/ TGFB1/ TIMP1/ FN1/ VEGFA/ CD36/ VWF
Up-regulated DEGs	CC	GO:0030670	phagocytic vesicle membrane	9	0.000660806	0.000538633	TAPBP/ TAP2/ RAB31/ HLA-F/ TCIRG1/ TAP1/ TLR2/ RAC2/ CYBB
Up-regulated DEGs	CC	GO:0098797	plasma membrane protein complex	24	0.00175171	0.00142784	IL10RB/ LYN/ CD40/ CORO1C/ HLA-DRA/ HLA-F/ HLA-DMA/ CSF2RB/ SSPN/ GJA1/ HLA-DPB1/ OSMR/ APBB1IP/ ITGA5/ HLA-DPA1/ TLR2/ KCNMA1/ ITGA4/ CYBB/ EGFR/ KCNJ2/ ITGB2/ GJC1/ SLC6A3
Up-regulated DEGs	CC	GO:0005765	lysosomal membrane	20	0.0018523	0.00150984	DTX3L/ HLA-DRA/ HLA-F/ HLA-DMA/ TCIRG1/ SLC15A3/ HLA-DPB1/ C3AR1/ TM6SF1/ TLR3/ SLC15A4/ HLA-DPA1/ CD1D/ GLIPR1/ TLR7/ TLR8/ LAPTM5/ LPCAT1/ SCARB1/ CP
Up-regulated DEGs	CC	GO:0098852	lytic vacuole membrane	20	0.0018523	0.00150984	DTX3L/ HLA-DRA/ HLA-F/ HLA-DMA/ TCIRG1/ SLC15A3/ HLA-DPB1/ C3AR1/ TM6SF1/ TLR3/ SLC15A4/ HLA-DPA1/ CD1D/ GLIPR1/ TLR7/ TLR8/ LAPTM5/ LPCAT1/ SCARB1/ CP
Up-regulated DEGs	CC	GO:0005581	collagen trimer	9	0.00189534	0.00154492	EMILIN2/ COL4A1/ MSR1/ C1QA/ C1QB/ C1QC/ COL23A1/ LOX/ CTHRC1
Up-regulated DEGs	CC	GO:0005912	adherens junction	25	0.0025564	0.00208376	LYN/ CORO1C/ MAP4K4/ PDLIM1/ PROCR/ VIM/ ANXA1/ ICAM1/ MARCKS/ ADGRE5/ GJA1/ HCK/ APBB1IP/ ITGA5/ GIT2/ MCAM/ RAC2/ ITGA4/ FLT1/ EGFR/ CSPG4/ PTPRC/ CDH13/ CAV2/ CAV1
Up-regulated DEGs	CC	GO:0042611	MHC protein complex	5	0.0025564	0.00208376	HLA-DRA/ HLA-F/ HLA-DMA/ HLA-DPB1/ HLA-DPA1
Up-regulated DEGs	CC	GO:0042613	MHC class II protein complex	4	0.00438384	0.00357333	HLA-DRA/ HLA-DMA/ HLA-DPB1/ HLA-DPA1
Up-regulated DEGs	CC	GO:0071556	integral component of lumenal side of endoplasmic reticulum membrane	5	0.00487913	0.00397705	TAPBP/ HLA-DRA/ HLA-F/ HLA-DPB1/ HLA-DPA1
Up-regulated DEGs	CC	GO:0098553	lumenal side of endoplasmic reticulum membrane	5	0.00487913	0.00397705	TAPBP/ HLA-DRA/ HLA-F/ HLA-DPB1/ HLA-DPA1
Up-regulated DEGs	CC	GO:0031092	platelet alpha granule membrane	4	0.00519603	0.00423536	SPARC/ PECAM1/ LHFPL2/ CD36
Up-regulated DEGs	CC	GO:0005774	vacuolar membrane	20	0.00574204	0.00468042	DTX3L/ HLA-DRA/ HLA-F/ HLA-DMA/ TCIRG1/ SLC15A3/ HLA-DPB1/ C3AR1/ TM6SF1/ TLR3/ SLC15A4/ HLA-DPA1/ CD1D/ GLIPR1/ TLR7/ TLR8/ LAPTM5/ LPCAT1/ SCARB1/ CP
Up-regulated DEGs	CC	GO:0030176	integral component of endoplasmic reticulum membrane	10	0.00603227	0.00491699	TAPBP/ TAP2/ LNPK/ DERL1/ INSIG2/ HLA-DRA/ HLA-F/ HLA-DPB1/ TAP1/ HLA-DPA1
Up-regulated DEGs	CC	GO:0036019	endolysosome	4	0.00609131	0.00496512	TLR3/ CTSS/ TLR7/ TLR8
Up-regulated DEGs	CC	GO:0031093	platelet alpha granule lumen	7	0.00783363	0.00638531	ALDOA/ SPARC/ TGFB1/ TIMP1/ FN1/ VEGFA/ VWF
Up-regulated DEGs	CC	GO:0031227	intrinsic component of endoplasmic reticulum membrane	10	0.00809369	0.00659728	TAPBP/ TAP2/ LNPK/ DERL1/ INSIG2/ HLA-DRA/ HLA-F/ HLA-DPB1/ TAP1/ HLA-DPA1
Up-regulated DEGs	CC	GO:0044291	cell-cell contact zone	7	0.00972808	0.0079295	YWHAH/ RAP2B/ SLC2A1/ GJA1/ PECAM1/ KCNJ2/ GJC1
Up-regulated DEGs	CC	GO:0010008	endosome membrane	22	0.00984291	0.0080231	DTX3L/ RAP2B/ CORO1C/ LDLRAD4/ RAB31/ HLA-DRA/ HLA-F/ HLA-DMA/ ANXA1/ TCIRG1/ PMEPA1/ CD14/ HLA-DPB1/ TLR3/ HLA-DPA1/ CD1D/ EGFR/ FCGR1B/ TLR7/ TLR8/ CAV1/ EHD2
Up-regulated DEGs	CC	GO:0005604	basement membrane	8	0.00984291	0.0080231	LAMC1/ SPARC/ COL4A1/ TIMP1/ FN1/ LAMA4/ LOXL2/ TGFBI
Up-regulated DEGs	CC	GO:0042629	mast cell granule	4	0.0118466	0.00965632	LYN/ ANXA1/ PIK3CG/ LAT2
Up-regulated DEGs	CC	GO:0016324	apical plasma membrane	16	0.0133522	0.0108836	LZTS1/ ANXA1/ TCIRG1/ GM2A/ SLC2A1/ GJA1/ OSMR/ KCNMA1/ P2RY1/ EGFR/ KCNE4/ CSPG4/ FN1/ ENPP3/ CD36/ ASPM
Up-regulated DEGs	CC	GO:0098802	plasma membrane receptor complex	10	0.0223138	0.0181883	IL10RB/ LYN/ CD40/ CSF2RB/ OSMR/ APBB1IP/ ITGA5/ TLR2/ ITGA4/ ITGB2
Up-regulated DEGs	CC	GO:0036020	endolysosome membrane	3	0.0223138	0.0181883	TLR3/ TLR7/ TLR8
Up-regulated DEGs	CC	GO:0008305	integrin complex	4	0.0354417	0.0288891	LYN/ ITGA5/ ITGA4/ ITGB2
Up-regulated DEGs	CC	GO:0045177	apical part of cell	17	0.0362564	0.0295531	LZTS1/ ANXA1/ TCIRG1/ GM2A/ SLC2A1/ GJA1/ OSMR/ VASH1/ KCNMA1/ P2RY1/ EGFR/ KCNE4/ CSPG4/ FN1/ ENPP3/ CD36/ ASPM
Up-regulated DEGs	CC	GO:0005788	endoplasmic reticulum lumen	15	0.0366468	0.0298713	LAMC1/ ERO1A/ CALU/ SERPINH1/ P4HA1/ COL4A1/ TIMP1/ LGALS1/ FN1/ RNASET2/ VCAN/ C3/ IGFBP3/ COL23A1/ CP
Up-regulated DEGs	CC	GO:0005769	early endosome	16	0.0398109	0.0324505	DTX3L/ DERL1/ LDLRAD4/ DIAPH2/ RAB31/ HLA-F/ ANXA1/ PTP4A3/ PMEPA1/ GJA1/ TLR3/ EGFR/ ACKR3/ FCGR1B/ CAV1/ CXCR4
Up-regulated DEGs	CC	GO:0014704	intercalated disc	5	0.0398109	0.0324505	YWHAH/ SLC2A1/ GJA1/ KCNJ2/ GJC1
Up-regulated DEGs	CC	GO:0005775	vacuolar lumen	10	0.0435654	0.0355108	LIPA/ GM2A/ MNDA/ PYCARD/ CSPG4/ CTSS/ RNASET2/ VCAN/ FABP5/ C3
Up-regulated DEGs	CC	GO:0098636	protein complex involved in cell adhesion	4	0.0449474	0.0366373	LYN/ ITGA5/ ITGA4/ ITGB2
Up-regulated DEGs	CC	GO:0072562	blood microparticle	9	0.04668	0.0380495	SLC2A1/ HSPA6/ TGFB1/ FN1/ C1QB/ C1QC/ C3/ CP/ ANGPTL4
Up-regulated DEGs	CC	GO:0031901	early endosome membrane	9	0.0479118	0.0390536	DTX3L/ LDLRAD4/ RAB31/ HLA-F/ ANXA1/ PMEPA1/ EGFR/ FCGR1B/ CAV1
Up-regulated DEGs	CC	GO:0005911	cell-cell junction	18	0.049554	0.0403922	PANX1/ YWHAH/ LYN/ RAP2B/ PDLIM1/ ANXA1/ PMP22/ SLC2A1/ GJA1/ PECAM1/ ITGA5/ CD53/ PLXDC1/ CCND1/ KCNJ2/ LCP2/ P2RX7/ GJC1
Up-regulated DEGs	MF	GO:0048029	monosaccharide binding	9	0.00490027	0.00407225	HK1/ ALDOA/ P4HA1/ PYGL/ PLOD2/ SLC2A3/ CLEC4A/ EGLN3/ HK2
Up-regulated DEGs	MF	GO:0030169	low-density lipoprotein particle binding	5	0.00490027	0.00407225	MSR1/ CDH13/ SCARB1/ CD36/ TREM2
Up-regulated DEGs	MF	GO:0008329	signaling pattern recognition receptor activity	5	0.00490027	0.00407225	CD14/ TLR2/ CLEC7A/ SCARB1/ CD36
Up-regulated DEGs	MF	GO:0001540	amyloid-beta binding	9	0.00490027	0.00407225	LDLRAD3/ TLR2/ LILRB2/ MSR1/ ITGB2/ C1QA/ SCARB1/ CD36/ TREM2
Up-regulated DEGs	MF	GO:0038187	pattern recognition receptor activity	5	0.00490027	0.00407225	CD14/ TLR2/ CLEC7A/ SCARB1/ CD36
Up-regulated DEGs	MF	GO:0042277	peptide binding	16	0.00490027	0.00407225	TAPBP/ HLA-DRA/ HLA-F/ LDLRAD3/ CD14/ HLA-DPB1/ TAP1/ HLA-DPA1/ TLR2/ LILRB2/ MSR1/ ITGB2/ C1QA/ SCARB1/ CD36/ TREM2
Up-regulated DEGs	MF	GO:0042605	peptide antigen binding	6	0.00490027	0.00407225	TAPBP/ HLA-DRA/ HLA-F/ HLA-DPB1/ TAP1/ HLA-DPA1
Up-regulated DEGs	MF	GO:0008047	enzyme activator activity	24	0.00490027	0.00407225	CHML/ APAF1/ DTX3L/ ARHGEF6/ SIPA1L2/ ASAP1/ PREX1/ GM2A/ ARHGDIB/ GMFG/ CASP1/ GIT2/ TGFB1/ RGS18/ NCKAP1L/ PYCARD/ RGS5/ DOCK2/ FN1/ CCL5/ CAV1/ IGFBP3/ RGS1/ APOC1
Up-regulated DEGs	MF	GO:0033218	amide binding	18	0.00490027	0.00407225	TAPBP/ HLA-DRA/ HLA-F/ LDLRAD3/ CD14/ HLA-DPB1/ TAP1/ TYMS/ HLA-DPA1/ TLR2/ LILRB2/ MSR1/ ITGB2/ CD300LF/ C1QA/ SCARB1/ CD36/ TREM2
Up-regulated DEGs	MF	GO:0005536	glucose binding	4	0.00544029	0.00452102	HK1/ PYGL/ SLC2A3/ HK2
Up-regulated DEGs	MF	GO:0005201	extracellular matrix structural constituent	13	0.00583982	0.00485304	LAMC1/ SPARC/ ANOS1/ EMILIN2/ COL4A1/ HAPLN1/ FN1/ LAMA4/ VCAN/ TGFBI/ VWF/ COL23A1/ CTHRC1
Up-regulated DEGs	MF	GO:0030246	carbohydrate binding	17	0.00601279	0.00499678	HK1/ ALDOA/ CD93/ P4HA1/ PYGL/ CLEC7A/ CLEC2B/ LGALS1/ PLOD2/ SLC2A3/ CLEC4A/ ENPP3/ VCAN/ LOXL2/ EGLN3/ HK2/ NPTX2
Up-regulated DEGs	MF	GO:0002020	protease binding	11	0.00688888	0.00572483	PANX1/ DERL1/ TNFAIP3/ CARD16/ PYCARD/ CSTA/ NOL3/ FN1/ CD70/ SLC6A3/ VWF
Up-regulated DEGs	MF	GO:0003779	actin binding	21	0.00705509	0.00586296	PANX1/ YWHAH/ ALDOA/ SPIRE1/ CORO1C/ WIPF1/ DIAPH2/ RCSD1/ CCDC88A/ MARCKS/ GMFG/ PPP1R18/ VASH1/ HCLS1/ KCNMA1/ FXYD5/ PARVG/ EGFR/ GAS2L3/ ANLN/ CXCR4
Up-regulated DEGs	MF	GO:0005044	scavenger receptor activity	7	0.00769646	0.00639595	CXCL16/ MSR1/ ACKR3/ ENPP3/ SCARB1/ LOXL2/ CD36
Up-regulated DEGs	MF	GO:0042287	MHC protein binding	6	0.00947818	0.0078766	TAPBP/ TAP2/ DERL1/ TAP1/ CLEC7A/ LILRB2
Up-regulated DEGs	MF	GO:0031406	carboxylic acid binding	13	0.0110184	0.00915659	P4HA1/ TYMS/ PYGL/ PLOD2/ SLC1A3/ HAPLN1/ VCAN/ FABP5/ ST8SIA4/ EGLN3/ FABP6/ APOC1/ TNFAIP6
Up-regulated DEGs	MF	GO:0043177	organic acid binding	13	0.0110184	0.00915659	P4HA1/ TYMS/ PYGL/ PLOD2/ SLC1A3/ HAPLN1/ VCAN/ FABP5/ ST8SIA4/ EGLN3/ FABP6/ APOC1/ TNFAIP6
Up-regulated DEGs	MF	GO:0001618	virus receptor activity	8	0.0110184	0.00915659	ICAM1/ ITGA5/ AXL/ EGFR/ TNFRSF4/ CD86/ SCARB1/ CXCR4
Up-regulated DEGs	MF	GO:0104005	hijacked molecular function	8	0.0110184	0.00915659	ICAM1/ ITGA5/ AXL/ EGFR/ TNFRSF4/ CD86/ SCARB1/ CXCR4
Up-regulated DEGs	MF	GO:0050839	cell adhesion molecule binding	23	0.0124554	0.0103508	PPP1R13L/ ALDOA/ LYN/ ISG15/ ASAP1/ PDLIM1/ PKM/ ANXA1/ ICAM1/ ITGA5/ FXYD5/ CD1D/ ITGA4/ EGFR/ LILRB2/ ESM1/ ITGB2/ FN1/ CDH13/ ANLN/ PFKP/ TGFBI/ VWF
Up-regulated DEGs	MF	GO:0001530	lipopolysaccharide binding	5	0.0176182	0.0146411	CD14/ TLR2/ P2RX7/ SCARB1/ TREM2
Up-regulated DEGs	MF	GO:0061134	peptidase regulator activity	13	0.0186429	0.0154927	APAF1/ ANOS1/ TNFAIP8/ PTTG1/ CARD16/ CASP1/ TIMP1/ PYCARD/ CSTA/ NOL3/ FN1/ CAV1/ C3
Up-regulated DEGs	MF	GO:0038024	cargo receptor activity	8	0.0226021	0.0187829	CXCL16/ MSR1/ ACKR3/ ITGB2/ ENPP3/ SCARB1/ LOXL2/ CD36
Up-regulated DEGs	MF	GO:0003823	antigen binding	11	0.0226021	0.0187829	TAPBP/ CD40/ SIRPA/ HLA-DRA/ HLA-F/ HLA-DPB1/ TAP1/ TGFB1/ HLA-DPA1/ CD1D/ ITGA4
Up-regulated DEGs	MF	GO:0005539	glycosaminoglycan binding	13	0.0229658	0.0190852	HK1/ ANOS1/ NRP2/ TLR2/ ADGRE2/ PTPRC/ HAPLN1/ FN1/ VEGFA/ VCAN/ PGF/ TREM2/ TNFAIP6
Up-regulated DEGs	MF	GO:0019200	carbohydrate kinase activity	4	0.0241342	0.0200562	HK1/ PFKFB4/ PFKP/ HK2
Up-regulated DEGs	MF	GO:0071813	lipoprotein particle binding	5	0.0241342	0.0200562	MSR1/ CDH13/ SCARB1/ CD36/ TREM2
Up-regulated DEGs	MF	GO:0071814	protein-lipid complex binding	5	0.0241342	0.0200562	MSR1/ CDH13/ SCARB1/ CD36/ TREM2
Up-regulated DEGs	MF	GO:0001786	phosphatidylserine binding	5	0.0253318	0.0210514	ASAP1/ AXL/ CD300LF/ SCARB1/ CD300A
Up-regulated DEGs	MF	GO:0043531	ADP binding	5	0.0253318	0.0210514	APAF1/ PKM/ TAP1/ ABCG1/ P2RY1
Up-regulated DEGs	MF	GO:0004859	phospholipase inhibitor activity	3	0.0253318	0.0210514	ANXA4/ ANXA1/ APOC1
Up-regulated DEGs	MF	GO:0019864	IgG binding	3	0.0253318	0.0210514	FCGR2A/ FCGR1B/ FCGR2C
Up-regulated DEGs	MF	GO:0005178	integrin binding	9	0.0253318	0.0210514	LYN/ ISG15/ ICAM1/ ITGA5/ EGFR/ ESM1/ FN1/ TGFBI/ VWF
Up-regulated DEGs	MF	GO:0016504	peptidase activator activity	5	0.0253318	0.0210514	APAF1/ CASP1/ PYCARD/ FN1/ CAV1
Up-regulated DEGs	MF	GO:0043028	cysteine-type endopeptidase regulator activity involved in apoptotic process	5	0.0253318	0.0210514	APAF1/ TNFAIP8/ CASP1/ PYCARD/ NOL3
Up-regulated DEGs	MF	GO:0019865	immunoglobulin binding	4	0.0314469	0.0261332	FCGR2A/ FCGR1B/ FCGR2C/ VWF
Up-regulated DEGs	MF	GO:0019838	growth factor binding	9	0.0380059	0.0315839	RHBDF2/ COL4A1/ NRP2/ OSMR/ IL10RA/ FLT1/ ESM1/ CD36/ IGFBP3
Up-regulated DEGs	MF	GO:0097110	scaffold protein binding	6	0.0380059	0.0315839	PANX1/ VIM/ GJA1/ P2RY1/ CAV2/ TREM2
Up-regulated DEGs	MF	GO:0004896	cytokine receptor activity	7	0.0380059	0.0315839	IL4R/ IL10RB/ IFNAR2/ CSF2RB/ OSMR/ ACKR3/ CXCR4
Up-regulated DEGs	MF	GO:0004857	enzyme inhibitor activity	17	0.038116	0.0316754	DTX3L/ ANXA4/ ANOS1/ CDKN2A/ ANXA1/ TNFAIP8/ GMFG/ PTTG1/ CARD16/ TIMP1/ CSTA/ CDKN2B/ NOL3/ TRIB3/ C3/ APOC1/ ANGPTL4
Up-regulated DEGs	MF	GO:0023023	MHC protein complex binding	4	0.038116	0.0316754	PKM/ HLA-DRA/ HLA-DMA/ LILRB2
Up-regulated DEGs	MF	GO:0005518	collagen binding	6	0.0447804	0.0372136	SPARC/ SERPINH1/ FN1/ CTSS/ TGFBI/ VWF
Up-regulated DEGs	MF	GO:0050840	extracellular matrix binding	5	0.0458081	0.0380676	OLFML2A/ LGALS1/ CTSS/ VEGFA/ TGFBI
Up-regulated DEGs	MF	GO:0003725	double-stranded RNA binding	6	0.0458081	0.0380676	OAS2/ OAS3/ VIM/ TLR3/ TLR7/ TLR8
Up-regulated DEGs	MF	GO:0005096	GTPase activator activity	12	0.0458081	0.0380676	CHML/ ARHGEF6/ SIPA1L2/ ASAP1/ PREX1/ ARHGDIB/ GIT2/ RGS18/ NCKAP1L/ RGS5/ DOCK2/ RGS1
Up-regulated DEGs	MF	GO:0005161	platelet-derived growth factor receptor binding	3	0.0485421	0.0403397	LYN/ ITGA5/ VEGFA
Up-regulated DEGs	MF	GO:0030228	lipoprotein particle receptor activity	3	0.0485421	0.0403397	CXCL16/ SCARB1/ CD36
Up-regulated DEGs	MF	GO:0042834	peptidoglycan binding	3	0.0485421	0.0403397	HK1/ TLR2/ TREM2
Up-regulated DEGs	MF	GO:0046982	protein heterodimerization activity	22	0.049616	0.0412321	PANX1/ YWHAH/ BID/ SMC4/ TCF4/ HIST1H2BK/ ABCG1/ AXL/ TGFB1/ TLR2/ ITGA4/ CYBB/ P2RY1/ EGFR/ ITGB2/ TMCC1/ CAV2/ VEGFA/ CAV1/ PGF/ TOP2A/ BHLHE41
Down-regulated DEGs	BP	GO:0044282	small molecule catabolic process	56	3.32841e-20	2.93837e-20	FABP1/ HPD/ UPP2/ CYP4F2/ MIOX/ ALDOB/ HAO2/ NOS1/ DAO/ CYP27B1/ CYP4A11/ ALDH6A1/ PIPOX/ PRODH2/ ABAT/ AGXT/ ALDH4A1/ GLDC/ DCXR/ HOGA1/ SORD/ ACOX2/ ENTPD5/ PFKFB2/ ACADSB/ GK/ QPRT/ ACAA1/ HYAL1/ HADH/ HYKK/ CTH/ IDNK/ FUT6/ TST/ PCCA/ BDH2/ ALDH1B1/ GLYCTK/ PCCB/ PNP/ ECHS1/ OXCT1/ PPM1K/ BCKDHB/ ACOX1/ AMT/ PHYH/ QDPR/ ECI2/ GLS/ ACAD8/ AUH/ GCDH/ HACL1/ DBT
Down-regulated DEGs	BP	GO:0016054	organic acid catabolic process	44	5.4907e-20	4.84727e-20	FABP1/ HPD/ CYP4F2/ HAO2/ NOS1/ DAO/ CYP4A11/ ALDH6A1/ PIPOX/ PRODH2/ ABAT/ AGXT/ ALDH4A1/ GLDC/ DCXR/ HOGA1/ SORD/ ACOX2/ ACADSB/ QPRT/ ACAA1/ HYAL1/ HADH/ HYKK/ CTH/ IDNK/ TST/ PCCA/ BDH2/ PCCB/ ECHS1/ PPM1K/ BCKDHB/ ACOX1/ AMT/ PHYH/ QDPR/ ECI2/ GLS/ ACAD8/ AUH/ GCDH/ HACL1/ DBT
Down-regulated DEGs	BP	GO:0046395	carboxylic acid catabolic process	44	5.4907e-20	4.84727e-20	FABP1/ HPD/ CYP4F2/ HAO2/ NOS1/ DAO/ CYP4A11/ ALDH6A1/ PIPOX/ PRODH2/ ABAT/ AGXT/ ALDH4A1/ GLDC/ DCXR/ HOGA1/ SORD/ ACOX2/ ACADSB/ QPRT/ ACAA1/ HYAL1/ HADH/ HYKK/ CTH/ IDNK/ TST/ PCCA/ BDH2/ PCCB/ ECHS1/ PPM1K/ BCKDHB/ ACOX1/ AMT/ PHYH/ QDPR/ ECI2/ GLS/ ACAD8/ AUH/ GCDH/ HACL1/ DBT
Down-regulated DEGs	BP	GO:0009063	cellular amino acid catabolic process	24	6.81727e-12	6.01839e-12	HPD/ NOS1/ DAO/ ALDH6A1/ PIPOX/ PRODH2/ ABAT/ AGXT/ ALDH4A1/ GLDC/ HOGA1/ ACADSB/ HYKK/ CTH/ TST/ PPM1K/ BCKDHB/ AMT/ QDPR/ GLS/ ACAD8/ AUH/ GCDH/ DBT
Down-regulated DEGs	BP	GO:0072329	monocarboxylic acid catabolic process	22	4.81201e-10	4.24812e-10	FABP1/ CYP4F2/ HAO2/ CYP4A11/ ABAT/ AGXT/ DCXR/ HOGA1/ SORD/ ACOX2/ ACAA1/ HADH/ IDNK/ PCCA/ BDH2/ PCCB/ ECHS1/ ACOX1/ PHYH/ ECI2/ GCDH/ HACL1
Down-regulated DEGs	BP	GO:0006520	cellular amino acid metabolic process	37	1.21671e-09	1.07413e-09	HPD/ DPEP1/ IYD/ NOS1/ DAO/ ALDH6A1/ PIPOX/ PRODH2/ GLYAT/ SLC7A8/ ABAT/ AGXT/ ALDH4A1/ ASS1/ GLDC/ AGMAT/ HOGA1/ NOX4/ PEPD/ ACADSB/ MSRA/ BPHL/ HYKK/ CTH/ TST/ PPM1K/ BCKDHB/ AMT/ QDPR/ PHGDH/ GLS/ ACAD8/ AUH/ GCDH/ MTHFD2L/ LARS2/ DBT
Down-regulated DEGs	BP	GO:0001822	kidney development	32	3.69844e-09	3.26504e-09	CALB1/ UMOD/ NPHS2/ AQP2/ SFRP1/ TFAP2B/ TCF21/ NPHS1/ FGF1/ SLC34A1/ IRX2/ HPGD/ TACSTD2/ IRX1/ WNK4/ SLIT2/ GATA3/ GPC3/ ASS1/ MME/ BMP7/ COL4A3/ COL4A4/ LHX1/ KLHL3/ PTPRO/ STRA6/ CDKN1C/ PBX1/ CTSH/ FOXC1/ RDH10
Down-regulated DEGs	BP	GO:1901605	alpha-amino acid metabolic process	27	4.26395e-09	3.76428e-09	HPD/ DPEP1/ IYD/ NOS1/ DAO/ ALDH6A1/ PIPOX/ PRODH2/ GLYAT/ AGXT/ ALDH4A1/ ASS1/ GLDC/ AGMAT/ HOGA1/ NOX4/ MSRA/ HYKK/ CTH/ AMT/ QDPR/ PHGDH/ GLS/ ACAD8/ AUH/ GCDH/ MTHFD2L
Down-regulated DEGs	BP	GO:0072001	renal system development	32	1.17895e-08	1.0408e-08	CALB1/ UMOD/ NPHS2/ AQP2/ SFRP1/ TFAP2B/ TCF21/ NPHS1/ FGF1/ SLC34A1/ IRX2/ HPGD/ TACSTD2/ IRX1/ WNK4/ SLIT2/ GATA3/ GPC3/ ASS1/ MME/ BMP7/ COL4A3/ COL4A4/ LHX1/ KLHL3/ PTPRO/ STRA6/ CDKN1C/ PBX1/ CTSH/ FOXC1/ RDH10
Down-regulated DEGs	BP	GO:0001655	urogenital system development	33	4.04303e-08	3.56925e-08	CALB1/ UMOD/ NPHS2/ AQP2/ SFRP1/ TFAP2B/ TCF21/ NPHS1/ FGF1/ SLC34A1/ IRX2/ HPGD/ TACSTD2/ IRX1/ WNK4/ SLIT2/ GATA3/ GPC3/ ASS1/ MME/ BMP7/ COL4A3/ COL4A4/ LHX1/ KLHL3/ PTPRO/ STRA6/ EAF2/ CDKN1C/ PBX1/ CTSH/ FOXC1/ RDH10
Down-regulated DEGs	BP	GO:0072073	kidney epithelium development	21	8.95391e-08	7.90466e-08	CALB1/ UMOD/ NPHS2/ SFRP1/ TFAP2B/ TCF21/ NPHS1/ FGF1/ IRX2/ TACSTD2/ IRX1/ WNK4/ SLIT2/ GATA3/ GPC3/ BMP7/ LHX1/ KLHL3/ PTPRO/ PBX1/ FOXC1
Down-regulated DEGs	BP	GO:0072006	nephron development	21	1.07544e-07	9.49419e-08	CALB1/ UMOD/ NPHS2/ TFAP2B/ TCF21/ NPHS1/ FGF1/ IRX2/ TACSTD2/ IRX1/ WNK4/ GATA3/ GPC3/ BMP7/ COL4A3/ COL4A4/ LHX1/ KLHL3/ PTPRO/ PBX1/ FOXC1
Down-regulated DEGs	BP	GO:0055067	monovalent inorganic cation homeostasis	19	2.72838e-07	2.40866e-07	SCNN1G/ ATP6V0A4/ ATP6V1G3/ TFAP2B/ CYP4F2/ KCNJ10/ ATP6V0D2/ RHCG/ SCNN1A/ ATP6V1B1/ SLC4A1/ CYP4A11/ SLC26A4/ ATP6V1C2/ SCNN1B/ SCN7A/ ATP6V0E2/ ATP1A1/ NEDD4L
Down-regulated DEGs	BP	GO:0072009	nephron epithelium development	18	2.72838e-07	2.40866e-07	CALB1/ UMOD/ NPHS2/ TFAP2B/ TCF21/ NPHS1/ FGF1/ IRX2/ TACSTD2/ IRX1/ WNK4/ GATA3/ GPC3/ LHX1/ KLHL3/ PTPRO/ PBX1/ FOXC1
Down-regulated DEGs	BP	GO:1901606	alpha-amino acid catabolic process	17	3.38786e-07	2.99085e-07	HPD/ NOS1/ DAO/ ALDH6A1/ PIPOX/ PRODH2/ AGXT/ ALDH4A1/ GLDC/ HOGA1/ HYKK/ AMT/ QDPR/ GLS/ ACAD8/ AUH/ GCDH
Down-regulated DEGs	BP	GO:0007588	excretion	14	3.84888e-07	3.39785e-07	UMOD/ NPHS2/ KCNJ1/ SCNN1G/ ATP6V0A4/ CLCNKB/ ATP6V1B1/ NPHS1/ SCNN1B/ CLDN16/ AQP6/ CLCN5/ NEDD4L/ GRHPR
Down-regulated DEGs	BP	GO:0015672	monovalent inorganic cation transport	38	1.08633e-06	9.59026e-07	KCNJ1/ SCNN1G/ FXYD4/ SLC13A3/ ATP6V0A4/ SLC12A3/ ATP6V1G3/ KCNJ10/ SLC13A2/ ATP6V0D2/ SCNN1A/ ATP6V1B1/ SLC34A1/ SCN2A/ NOS1/ ATP6V1C2/ DPP6/ ANK2/ SCNN1B/ SLC5A11/ KCNE1/ WNK4/ SCN7A/ CNTN1/ KCNJ15/ SLC2A12/ SLC15A2/ SLC4A11/ KLHL3/ ANK3/ WNK3/ CLCN5/ GPD1L/ ATP6V0E2/ ATP1A1/ MFSD3/ COX7B/ NEDD4L
Down-regulated DEGs	BP	GO:0009062	fatty acid catabolic process	16	1.14943e-06	1.01474e-06	FABP1/ CYP4F2/ HAO2/ CYP4A11/ ACOX2/ ACAA1/ HADH/ PCCA/ BDH2/ PCCB/ ECHS1/ ACOX1/ PHYH/ ECI2/ GCDH/ HACL1
Down-regulated DEGs	BP	GO:0006732	coenzyme metabolic process	32	1.83544e-06	1.62035e-06	CYP4F2/ SLC4A1/ ALDOB/ ACSF2/ PIPOX/ GLYAT/ SLC22A13/ OGDHL/ GPD1/ FBP1/ DCXR/ ESRRB/ ACOT12/ PC/ ENTPD5/ PFKFB2/ QPRT/ ACOT11/ GPD1L/ MPC1/ PCCA/ GPHN/ PCCB/ PNP/ GCH1/ PDP2/ ACSS2/ SUCLG2/ GCDH/ MTHFD2L/ PDHA1/ PDHB
Down-regulated DEGs	BP	GO:0044242	cellular lipid catabolic process	22	2.43424e-06	2.14898e-06	FABP1/ ENPP6/ CYP4F2/ HAO2/ CYP4A11/ ANGPTL3/ ACOX2/ ACAA1/ HADH/ GDPD3/ PLCG2/ PCCA/ BDH2/ PCCB/ ECHS1/ ACOX1/ PHYH/ NAPEPLD/ ECI2/ GCDH/ SMPD1/ HACL1
Down-regulated DEGs	BP	GO:1901615	organic hydroxy compound metabolic process	37	9.70647e-06	8.56903e-06	DIO1/ TYRP1/ CYP4F2/ IYD/ FGF1/ SLC34A1/ MIOX/ PTH1R/ PCK1/ ADH6/ DAO/ CYP27B1/ CYP4A11/ ADH1C/ ANGPTL3/ ABAT/ GPD1/ GATA3/ RDH12/ CYP8B1/ NR0B2/ SORD/ ACOX2/ PFKFB2/ GK/ ACAA1/ VDR/ PLCG2/ ALDH1B1/ TM7SF2/ GCH1/ RDH11/ ACSS2/ RDH10/ FDX1/ SMPD1/ SC5D
Down-regulated DEGs	BP	GO:0006814	sodium ion transport	21	1.07076e-05	9.45287e-06	SCNN1G/ SLC13A3/ SLC12A3/ SLC13A2/ SCNN1A/ ATP6V1B1/ SLC34A1/ SCN2A/ NOS1/ SCNN1B/ SLC5A11/ WNK4/ SCN7A/ CNTN1/ SLC4A11/ KLHL3/ ANK3/ WNK3/ GPD1L/ ATP1A1/ NEDD4L
Down-regulated DEGs	BP	GO:0006790	sulfur compound metabolic process	29	1.89374e-05	1.67182e-05	DPEP1/ ACPP/ GGT6/ ACSF2/ PIPOX/ GLYAT/ AGXT/ NOX4/ ACOT12/ PC/ GSTM3/ MSRA/ HYAL1/ ACOT11/ CTH/ TST/ MPC1/ PCCA/ PCCB/ SUOX/ PHGDH/ ST3GAL6/ PDP2/ ACSS2/ SUCLG2/ GCDH/ MTHFD2L/ PDHA1/ PDHB
Down-regulated DEGs	BP	GO:0001656	metanephros development	14	2.8983e-05	2.55866e-05	CALB1/ UMOD/ NPHS2/ AQP2/ TFAP2B/ TCF21/ IRX2/ IRX1/ GATA3/ GPC3/ BMP7/ LHX1/ CTSH/ RDH10
Down-regulated DEGs	BP	GO:0072080	nephron tubule development	14	3.67349e-05	3.24302e-05	CALB1/ UMOD/ TFAP2B/ TCF21/ FGF1/ IRX2/ TACSTD2/ IRX1/ WNK4/ GATA3/ GPC3/ LHX1/ KLHL3/ PBX1
Down-regulated DEGs	BP	GO:0061326	renal tubule development	14	4.62853e-05	4.08614e-05	CALB1/ UMOD/ TFAP2B/ TCF21/ FGF1/ IRX2/ TACSTD2/ IRX1/ WNK4/ GATA3/ GPC3/ LHX1/ KLHL3/ PBX1
Down-regulated DEGs	BP	GO:0055078	sodium ion homeostasis	10	5.20713e-05	4.59694e-05	SCNN1G/ TFAP2B/ CYP4F2/ SCNN1A/ ATP6V1B1/ CYP4A11/ SCNN1B/ SCN7A/ ATP1A1/ NEDD4L
Down-regulated DEGs	BP	GO:0015711	organic anion transport	32	5.20713e-05	4.59694e-05	FABP1/ SLC13A3/ SLC7A13/ SLC26A7/ G6PC/ SLC4A9/ CYP4F2/ SLC22A6/ KCNJ10/ SLC13A2/ SLC4A1/ MTTP/ SLC22A12/ SLC6A19/ SLC51B/ CYP4A11/ SLC22A7/ SLC26A4/ TMEM30B/ SLC7A8/ PLA2R1/ SLC22A13/ CASR/ ABAT/ AGXT/ SLC16A10/ SFXN2/ FOLR3/ ABCB1/ SLC4A11/ CEACAM1/ GLS
Down-regulated DEGs	BP	GO:0009081	branched-chain amino acid metabolic process	7	8.16948e-05	7.21214e-05	ALDH6A1/ ACADSB/ PPM1K/ BCKDHB/ ACAD8/ AUH/ DBT
Down-regulated DEGs	BP	GO:0009083	branched-chain amino acid catabolic process	7	8.16948e-05	7.21214e-05	ALDH6A1/ ACADSB/ PPM1K/ BCKDHB/ ACAD8/ AUH/ DBT
Down-regulated DEGs	BP	GO:0015698	inorganic anion transport	17	0.000103449	9.1326e-05	SLC22A8/ SLC26A7/ CLCNKB/ SLC4A9/ SLC22A6/ SLC4A1/ SLC34A1/ GABRA2/ SLC26A4/ CLIC5/ CASR/ WNK4/ AQP6/ BSND/ ABCB1/ SLC4A11/ CLCN5
Down-regulated DEGs	BP	GO:0072028	nephron morphogenesis	12	0.00018799	0.00016596	TCF21/ FGF1/ IRX2/ TACSTD2/ IRX1/ WNK4/ GATA3/ GPC3/ BMP7/ LHX1/ KLHL3/ PBX1
Down-regulated DEGs	BP	GO:0060993	kidney morphogenesis	13	0.00022777	0.000201079	CALB1/ TCF21/ FGF1/ IRX2/ TACSTD2/ IRX1/ WNK4/ GATA3/ GPC3/ BMP7/ LHX1/ KLHL3/ PBX1
Down-regulated DEGs	BP	GO:0006631	fatty acid metabolic process	26	0.000307739	0.000271677	FABP1/ TYRP1/ CYP4F2/ ATP6V1B1/ ACSF2/ HAO2/ CYP4A11/ HPGD/ ANGPTL3/ ACOX2/ ACADSB/ ACAA1/ ACOT11/ HADH/ PCCA/ BDH2/ PCCB/ ECHS1/ ACOX1/ PHYH/ CEACAM1/ PDP2/ ECI2/ ACSS2/ GCDH/ HACL1
Down-regulated DEGs	BP	GO:0006090	pyruvate metabolic process	16	0.000328031	0.000289591	SLC4A1/ ALDOB/ PCK1/ OGDHL/ AGXT/ GPD1/ FBP1/ ESRRB/ HOGA1/ ACOT12/ ENTPD5/ PFKFB2/ MPC1/ PDP2/ PDHA1/ PDHB
Down-regulated DEGs	BP	GO:0016042	lipid catabolic process	24	0.000340016	0.000300171	FABP1/ ENPP6/ CYP4F2/ PLCXD3/ HAO2/ CYP27B1/ CYP4A11/ ANGPTL3/ ACOX2/ ACAA1/ HADH/ GDPD3/ PLCG2/ PCCA/ BDH2/ PCCB/ ECHS1/ ACOX1/ PHYH/ NAPEPLD/ ECI2/ GCDH/ SMPD1/ HACL1
Down-regulated DEGs	BP	GO:0070314	G1 to G0 transition	5	0.00035255	0.000311237	CYP27B1/ CAPN3/ ZNF503/ PHGDH/ RAB11FIP4
Down-regulated DEGs	BP	GO:0098656	anion transmembrane transport	20	0.000412749	0.000364381	SLC13A3/ SLC7A13/ SLC26A7/ CLCNKB/ SLC4A9/ SLC22A6/ KCNJ10/ SLC4A1/ SLC34A1/ SLC6A19/ GABRA2/ SLC26A4/ CLIC5/ SLC7A8/ CASR/ SLC16A10/ BSND/ ABCB1/ SLC4A11/ CLCN5
Down-regulated DEGs	BP	GO:0072078	nephron tubule morphogenesis	11	0.000584304	0.000515833	TCF21/ FGF1/ IRX2/ TACSTD2/ IRX1/ WNK4/ GATA3/ GPC3/ LHX1/ KLHL3/ PBX1
Down-regulated DEGs	BP	GO:0072017	distal tubule development	5	0.000584304	0.000515833	CALB1/ UMOD/ TFAP2B/ WNK4/ KLHL3
Down-regulated DEGs	BP	GO:0030195	negative regulation of blood coagulation	9	0.000598072	0.000527987	KNG1/ HRG/ PLG/ TSPAN8/ APOH/ PROC/ ABAT/ F11/ CEACAM1
Down-regulated DEGs	BP	GO:0010038	response to metal ion	25	0.000608289	0.000537007	AQP2/ DPEP1/ SLC34A1/ CRHBP/ TNNC1/ SUCNR1/ CASR/ ABAT/ FBP1/ ASS1/ MT1G/ TNNT2/ SORD/ MT1F/ CAPN3/ MT1H/ ANK3/ ALAD/ GGH/ MT1E/ GPHN/ ACO1/ OGG1/ QDPR/ NEDD4L
Down-regulated DEGs	BP	GO:0015849	organic acid transport	23	0.000608289	0.000537007	FABP1/ SLC13A3/ SLC7A13/ SLC26A7/ CYP4F2/ SLC22A6/ KCNJ10/ SLC13A2/ SLC6A19/ SLC51B/ CYP4A11/ SLC26A4/ SLC7A8/ PLA2R1/ SLC22A13/ CASR/ ABAT/ AGXT/ SLC16A10/ SFXN2/ FOLR3/ CEACAM1/ GLS
Down-regulated DEGs	BP	GO:0046942	carboxylic acid transport	23	0.000608289	0.000537007	FABP1/ SLC13A3/ SLC7A13/ SLC26A7/ CYP4F2/ SLC22A6/ KCNJ10/ SLC13A2/ SLC6A19/ SLC51B/ CYP4A11/ SLC26A4/ SLC7A8/ PLA2R1/ SLC22A13/ CASR/ ABAT/ AGXT/ SLC16A10/ SFXN2/ FOLR3/ CEACAM1/ GLS
Down-regulated DEGs	BP	GO:1900047	negative regulation of hemostasis	9	0.000648467	0.000572477	KNG1/ HRG/ PLG/ TSPAN8/ APOH/ PROC/ ABAT/ F11/ CEACAM1
Down-regulated DEGs	BP	GO:0072088	nephron epithelium morphogenesis	11	0.000654835	0.000578099	TCF21/ FGF1/ IRX2/ TACSTD2/ IRX1/ WNK4/ GATA3/ GPC3/ LHX1/ KLHL3/ PBX1
Down-regulated DEGs	BP	GO:0006066	alcohol metabolic process	25	0.000685475	0.000605148	FGF1/ SLC34A1/ MIOX/ PTH1R/ PCK1/ ADH6/ CYP27B1/ ADH1C/ ANGPTL3/ GPD1/ RDH12/ NR0B2/ SORD/ GK/ VDR/ PLCG2/ ALDH1B1/ TM7SF2/ GCH1/ RDH11/ ACSS2/ RDH10/ FDX1/ SMPD1/ SC5D
Down-regulated DEGs	BP	GO:0006637	acyl-CoA metabolic process	12	0.000690247	0.000609361	ACSF2/ PIPOX/ GLYAT/ ACOT12/ ACOT11/ MPC1/ PDP2/ ACSS2/ SUCLG2/ GCDH/ PDHA1/ PDHB
Down-regulated DEGs	BP	GO:0019395	fatty acid oxidation	12	0.000690247	0.000609361	FABP1/ HAO2/ ACOX2/ ACAA1/ HADH/ BDH2/ ECHS1/ ACOX1/ PHYH/ ECI2/ GCDH/ HACL1
Down-regulated DEGs	BP	GO:0035383	thioester metabolic process	12	0.000690247	0.000609361	ACSF2/ PIPOX/ GLYAT/ ACOT12/ ACOT11/ MPC1/ PDP2/ ACSS2/ SUCLG2/ GCDH/ PDHA1/ PDHB
Down-regulated DEGs	BP	GO:0042737	drug catabolic process	13	0.000695444	0.000613949	HPD/ NOS1/ DAO/ CYP2B6/ PIPOX/ GLDC/ QPRT/ FMO4/ ALDH1B1/ CTSH/ OXCT1/ AMT/ QDPR
Down-regulated DEGs	BP	GO:0061333	renal tubule morphogenesis	11	0.000740136	0.000653404	TCF21/ FGF1/ IRX2/ TACSTD2/ IRX1/ WNK4/ GATA3/ GPC3/ LHX1/ KLHL3/ PBX1
Down-regulated DEGs	BP	GO:0035725	sodium ion transmembrane transport	13	0.000740136	0.000653404	SCNN1G/ SLC12A3/ SCNN1A/ SLC34A1/ SCN2A/ NOS1/ SCNN1B/ SLC4A11/ ANK3/ WNK3/ GPD1L/ ATP1A1/ NEDD4L
Down-regulated DEGs	BP	GO:0034440	lipid oxidation	12	0.000797812	0.000704321	FABP1/ HAO2/ ACOX2/ ACAA1/ HADH/ BDH2/ ECHS1/ ACOX1/ PHYH/ ECI2/ GCDH/ HACL1
Down-regulated DEGs	BP	GO:0050819	negative regulation of coagulation	9	0.000872096	0.0007699	KNG1/ HRG/ PLG/ TSPAN8/ APOH/ PROC/ ABAT/ F11/ CEACAM1
Down-regulated DEGs	BP	GO:0006625	protein targeting to peroxisome	10	0.000900834	0.00079527	HAO2/ DAO/ PIPOX/ AGXT/ ACOX2/ ACAA1/ ACOX1/ PHYH/ ECI2/ HACL1
Down-regulated DEGs	BP	GO:0072662	protein localization to peroxisome	10	0.000900834	0.00079527	HAO2/ DAO/ PIPOX/ AGXT/ ACOX2/ ACAA1/ ACOX1/ PHYH/ ECI2/ HACL1
Down-regulated DEGs	BP	GO:0072663	establishment of protein localization to peroxisome	10	0.000900834	0.00079527	HAO2/ DAO/ PIPOX/ AGXT/ ACOX2/ ACAA1/ ACOX1/ PHYH/ ECI2/ HACL1
Down-regulated DEGs	BP	GO:0016052	carbohydrate catabolic process	17	0.000942861	0.000832372	G6PC/ SLC4A1/ MIOX/ ALDOB/ TREH/ OGDHL/ GPD1/ FBP1/ DCXR/ ESRRB/ SORD/ ENTPD5/ PFKFB2/ GK/ IDNK/ FUT6/ GLYCTK
Down-regulated DEGs	BP	GO:0046434	organophosphate catabolic process	19	0.000942861	0.000832372	ENPP6/ UPP2/ SLC4A1/ ALDOB/ ANGPTL3/ OGDHL/ GPD1/ FBP1/ ESRRB/ ENTPD5/ PFKFB2/ GPD1L/ GDPD3/ PLCG2/ GDA/ PNP/ OGG1/ NAPEPLD/ SMPD1
Down-regulated DEGs	BP	GO:0001657	ureteric bud development	12	0.000963982	0.000851018	CALB1/ SFRP1/ TCF21/ FGF1/ TACSTD2/ SLIT2/ GATA3/ GPC3/ BMP7/ LHX1/ PBX1/ FOXC1
Down-regulated DEGs	BP	GO:0043574	peroxisomal transport	10	0.000963982	0.000851018	HAO2/ DAO/ PIPOX/ AGXT/ ACOX2/ ACAA1/ ACOX1/ PHYH/ ECI2/ HACL1
Down-regulated DEGs	BP	GO:0072163	mesonephric epithelium development	12	0.00102677	0.000906452	CALB1/ SFRP1/ TCF21/ FGF1/ TACSTD2/ SLIT2/ GATA3/ GPC3/ BMP7/ LHX1/ PBX1/ FOXC1
Down-regulated DEGs	BP	GO:0072164	mesonephric tubule development	12	0.00102677	0.000906452	CALB1/ SFRP1/ TCF21/ FGF1/ TACSTD2/ SLIT2/ GATA3/ GPC3/ BMP7/ LHX1/ PBX1/ FOXC1
Down-regulated DEGs	BP	GO:0051188	cofactor biosynthetic process	23	0.00102677	0.000906452	GGT6/ SLC4A1/ ALDOB/ SLC22A13/ OGDHL/ GPD1/ FBP1/ ESRRB/ ENTPD5/ PFKFB2/ QPRT/ ALAD/ MPC1/ BDH2/ GPHN/ PNP/ GCH1/ PDP2/ ACSS2/ GCDH/ FECH/ PDHA1/ PDHB
Down-regulated DEGs	BP	GO:0046459	short-chain fatty acid metabolic process	5	0.00141378	0.00124811	TYRP1/ PCCA/ PCCB/ PHYH/ ACSS2
Down-regulated DEGs	BP	GO:0043648	dicarboxylic acid metabolic process	11	0.00141378	0.00124811	PCK1/ ALDH4A1/ ASS1/ HOGA1/ QPRT/ PHYH/ L2HGDH/ GLS/ SUCLG2/ GRHPR/ MTHFD2L
Down-regulated DEGs	BP	GO:0001823	mesonephros development	12	0.00141378	0.00124811	CALB1/ SFRP1/ TCF21/ FGF1/ TACSTD2/ SLIT2/ GATA3/ GPC3/ BMP7/ LHX1/ PBX1/ FOXC1
Down-regulated DEGs	BP	GO:0006084	acetyl-CoA metabolic process	7	0.00141378	0.00124811	PIPOX/ ACOT12/ MPC1/ PDP2/ ACSS2/ PDHA1/ PDHB
Down-regulated DEGs	BP	GO:0072350	tricarboxylic acid metabolic process	7	0.00141378	0.00124811	SLC34A1/ ASS1/ SUCLG1/ ACO1/ SUCLG2/ PDHA1/ PDHB
Down-regulated DEGs	BP	GO:0098661	inorganic anion transmembrane transport	11	0.00191449	0.00169014	SLC26A7/ CLCNKB/ SLC4A1/ SLC34A1/ GABRA2/ SLC26A4/ CLIC5/ CASR/ BSND/ SLC4A11/ CLCN5
Down-regulated DEGs	BP	GO:0019362	pyridine nucleotide metabolic process	16	0.0019154	0.00169095	SLC4A1/ ALDOB/ SLC22A13/ OGDHL/ GPD1/ FBP1/ DCXR/ ESRRB/ ENTPD5/ PFKFB2/ QPRT/ GPD1L/ MPC1/ PNP/ PDHA1/ PDHB
Down-regulated DEGs	BP	GO:0046496	nicotinamide nucleotide metabolic process	16	0.0019154	0.00169095	SLC4A1/ ALDOB/ SLC22A13/ OGDHL/ GPD1/ FBP1/ DCXR/ ESRRB/ ENTPD5/ PFKFB2/ QPRT/ GPD1L/ MPC1/ PNP/ PDHA1/ PDHB
Down-regulated DEGs	BP	GO:0032835	glomerulus development	9	0.00208644	0.00184195	NPHS2/ TCF21/ NPHS1/ BMP7/ COL4A3/ COL4A4/ LHX1/ PTPRO/ FOXC1
Down-regulated DEGs	BP	GO:0006821	chloride transport	11	0.00222855	0.00196739	SLC26A7/ CLCNKB/ SLC4A1/ GABRA2/ SLC26A4/ CLIC5/ CASR/ WNK4/ BSND/ ABCB1/ CLCN5
Down-regulated DEGs	BP	GO:0072524	pyridine-containing compound metabolic process	16	0.00256974	0.0022686	SLC4A1/ ALDOB/ SLC22A13/ OGDHL/ GPD1/ FBP1/ DCXR/ ESRRB/ ENTPD5/ PFKFB2/ QPRT/ GPD1L/ MPC1/ PNP/ PDHA1/ PDHB
Down-regulated DEGs	BP	GO:0050878	regulation of body fluid levels	30	0.00282993	0.0024983	KNG1/ SCNN1G/ AQP2/ SERPINA5/ HRG/ TFAP2B/ ERBB4/ CYP4F2/ PLG/ SCNN1A/ TSPAN8/ ATP6V1B1/ SLC4A1/ HSD11B2/ APOH/ CYP4A11/ PRLR/ SCNN1B/ PROC/ ABAT/ WNK4/ GATA3/ F11/ PTPRO/ WNK3/ VDR/ PLCG2/ TYRO3/ CEACAM1/ AK3
Down-regulated DEGs	BP	GO:0007031	peroxisome organization	10	0.00323049	0.00285193	HAO2/ DAO/ PIPOX/ AGXT/ ACOX2/ ACAA1/ ACOX1/ PHYH/ ECI2/ HACL1
Down-regulated DEGs	BP	GO:0006544	glycine metabolic process	5	0.00345403	0.00304927	GLYAT/ AGXT/ GLDC/ AMT/ PHGDH
Down-regulated DEGs	BP	GO:0006635	fatty acid beta-oxidation	9	0.00364671	0.00321937	FABP1/ ACOX2/ ACAA1/ HADH/ BDH2/ ECHS1/ ACOX1/ ECI2/ GCDH
Down-regulated DEGs	BP	GO:0071320	cellular response to cAMP	8	0.00375229	0.00331258	CRHBP/ PCK1/ KCNE1/ GPD1/ ASS1/ NOX4/ RAPGEF3/ FDX1
Down-regulated DEGs	BP	GO:0000096	sulfur amino acid metabolic process	7	0.00376623	0.00332489	DPEP1/ AGXT/ NOX4/ MSRA/ CTH/ TST/ MTHFD2L
Down-regulated DEGs	BP	GO:0006733	oxidoreduction coenzyme metabolic process	16	0.00391175	0.00345336	SLC4A1/ ALDOB/ SLC22A13/ OGDHL/ GPD1/ FBP1/ DCXR/ ESRRB/ ENTPD5/ PFKFB2/ QPRT/ GPD1L/ MPC1/ PNP/ PDHA1/ PDHB
Down-regulated DEGs	BP	GO:0090383	phagosome acidification	6	0.00423891	0.00374218	ATP6V0A4/ ATP6V1G3/ ATP6V0D2/ ATP6V1B1/ ATP6V1C2/ ATP6V0E2
Down-regulated DEGs	BP	GO:0003014	renal system process	12	0.00525125	0.00463589	AQP2/ TFAP2B/ CYP4F2/ SLC22A6/ ATP6V1B1/ SLC4A1/ HSD11B2/ CYP4A11/ SUCNR1/ WNK4/ KLHL3/ PTPRO
Down-regulated DEGs	BP	GO:1902476	chloride transmembrane transport	9	0.00540726	0.00477361	SLC26A7/ CLCNKB/ SLC4A1/ GABRA2/ SLC26A4/ CLIC5/ CASR/ BSND/ CLCN5
Down-regulated DEGs	BP	GO:0061138	morphogenesis of a branching epithelium	15	0.00543685	0.00479974	SFRP1/ EGF/ TCF21/ FGF1/ TACSTD2/ CASR/ SLIT2/ GPC3/ BMP7/ GRHL2/ LHX1/ VDR/ PBX1/ CTSH/ RDH10
Down-regulated DEGs	BP	GO:0009069	serine family amino acid metabolic process	7	0.00573156	0.00505991	DAO/ GLYAT/ AGXT/ GLDC/ CTH/ AMT/ PHGDH
Down-regulated DEGs	BP	GO:0046394	carboxylic acid biosynthetic process	26	0.00594605	0.00524926	EGF/ GGT6/ SLC4A1/ ALDOB/ HPGD/ OGDHL/ ABAT/ AGXT/ GPD1/ FBP1/ ASS1/ CYP8B1/ ESRRB/ HOGA1/ ACOX2/ ENTPD5/ PFKFB2/ HYAL1/ CTH/ GCH1/ CEACAM1/ PHGDH/ GLS/ ACSS2/ RDH10/ MTHFD2L
Down-regulated DEGs	BP	GO:0016053	organic acid biosynthetic process	26	0.00610359	0.00538834	EGF/ GGT6/ SLC4A1/ ALDOB/ HPGD/ OGDHL/ ABAT/ AGXT/ GPD1/ FBP1/ ASS1/ CYP8B1/ ESRRB/ HOGA1/ ACOX2/ ENTPD5/ PFKFB2/ HYAL1/ CTH/ GCH1/ CEACAM1/ PHGDH/ GLS/ ACSS2/ RDH10/ MTHFD2L
Down-regulated DEGs	BP	GO:0006081	cellular aldehyde metabolic process	9	0.00637041	0.0056239	ALDOB/ PRODH2/ AGXT/ ALDH4A1/ HOGA1/ GLYCTK/ RDH11/ RDH10/ GRHPR
Down-regulated DEGs	BP	GO:0046686	response to cadmium ion	8	0.0064308	0.00567721	SLC34A1/ MT1G/ SORD/ MT1F/ MT1H/ ALAD/ MT1E/ OGG1
Down-regulated DEGs	BP	GO:0009071	serine family amino acid catabolic process	4	0.00644327	0.00568822	DAO/ AGXT/ GLDC/ AMT
Down-regulated DEGs	BP	GO:0009108	coenzyme biosynthetic process	18	0.00644327	0.00568822	SLC4A1/ ALDOB/ SLC22A13/ OGDHL/ GPD1/ FBP1/ ESRRB/ ENTPD5/ PFKFB2/ QPRT/ MPC1/ PNP/ GCH1/ PDP2/ ACSS2/ GCDH/ PDHA1/ PDHB
Down-regulated DEGs	BP	GO:0060562	epithelial tube morphogenesis	21	0.00672237	0.00593462	SFRP1/ EGF/ SOSTDC1/ TCF21/ FGF1/ IRX2/ TACSTD2/ CASR/ IRX1/ WNK4/ SLIT2/ GATA3/ GPC3/ BMP7/ GRHL2/ LHX1/ KLHL3/ VDR/ PBX1/ CTSH/ RDH10
Down-regulated DEGs	BP	GO:0061045	negative regulation of wound healing	9	0.00672237	0.00593462	KNG1/ HRG/ PLG/ TSPAN8/ APOH/ PROC/ ABAT/ F11/ CEACAM1
Down-regulated DEGs	BP	GO:0010043	response to zinc ion	7	0.007043	0.00621767	ASS1/ MT1G/ MT1F/ MT1H/ ALAD/ GGH/ MT1E
Down-regulated DEGs	BP	GO:0030104	water homeostasis	9	0.00724305	0.00639428	SCNN1G/ AQP2/ TFAP2B/ CYP4F2/ SCNN1A/ ATP6V1B1/ CYP4A11/ SCNN1B/ NEDD4L
Down-regulated DEGs	BP	GO:0030193	regulation of blood coagulation	9	0.00724305	0.00639428	KNG1/ HRG/ PLG/ TSPAN8/ APOH/ PROC/ ABAT/ F11/ CEACAM1
Down-regulated DEGs	BP	GO:0048754	branching morphogenesis of an epithelial tube	13	0.00742997	0.00655929	EGF/ TCF21/ FGF1/ TACSTD2/ CASR/ SLIT2/ GPC3/ BMP7/ LHX1/ VDR/ PBX1/ CTSH/ RDH10
Down-regulated DEGs	BP	GO:0033865	nucleoside bisphosphate metabolic process	12	0.00742997	0.00655929	ACSF2/ PIPOX/ GLYAT/ ACOT12/ ACOT11/ MPC1/ PDP2/ ACSS2/ SUCLG2/ GCDH/ PDHA1/ PDHB
Down-regulated DEGs	BP	GO:0033875	ribonucleoside bisphosphate metabolic process	12	0.00742997	0.00655929	ACSF2/ PIPOX/ GLYAT/ ACOT12/ ACOT11/ MPC1/ PDP2/ ACSS2/ SUCLG2/ GCDH/ PDHA1/ PDHB
Down-regulated DEGs	BP	GO:0034032	purine nucleoside bisphosphate metabolic process	12	0.00742997	0.00655929	ACSF2/ PIPOX/ GLYAT/ ACOT12/ ACOT11/ MPC1/ PDP2/ ACSS2/ SUCLG2/ GCDH/ PDHA1/ PDHB
Down-regulated DEGs	BP	GO:1900046	regulation of hemostasis	9	0.00764696	0.00675085	KNG1/ HRG/ PLG/ TSPAN8/ APOH/ PROC/ ABAT/ F11/ CEACAM1
Down-regulated DEGs	BP	GO:0006085	acetyl-CoA biosynthetic process	5	0.00780042	0.00688634	MPC1/ PDP2/ ACSS2/ PDHA1/ PDHB
Down-regulated DEGs	BP	GO:0006885	regulation of pH	9	0.00822981	0.00726541	ATP6V0A4/ ATP6V1G3/ ATP6V0D2/ RHCG/ ATP6V1B1/ SLC4A1/ SLC26A4/ ATP6V1C2/ ATP6V0E2
Down-regulated DEGs	BP	GO:0006069	ethanol oxidation	4	0.00822981	0.00726541	ADH6/ ADH1C/ ALDH1B1/ ACSS2
Down-regulated DEGs	BP	GO:0006835	dicarboxylic acid transport	10	0.00827427	0.00730465	SLC13A3/ SLC26A7/ SLC22A6/ KCNJ10/ SLC13A2/ SLC26A4/ ABAT/ AGXT/ FOLR3/ GLS
Down-regulated DEGs	BP	GO:0008202	steroid metabolic process	21	0.00827427	0.00730465	G6PC/ CYP17A1/ TFCP2L1/ FGF1/ HSD11B2/ CYP27B1/ CYP2B6/ PRLR/ ANGPTL3/ CYP8B1/ NR0B2/ ACOX2/ ACAA1/ VDR/ PBX1/ TM7SF2/ DHRS11/ ATP1A1/ FDX1/ SMPD1/ SC5D
Down-regulated DEGs	BP	GO:0006694	steroid biosynthetic process	15	0.00880896	0.00777669	CYP17A1/ TFCP2L1/ FGF1/ HSD11B2/ CYP27B1/ PRLR/ CYP8B1/ ACOX2/ VDR/ PBX1/ TM7SF2/ DHRS11/ ATP1A1/ FDX1/ SC5D
Down-regulated DEGs	BP	GO:0009066	aspartate family amino acid metabolic process	7	0.00940661	0.0083043	PIPOX/ ASS1/ MSRA/ HYKK/ PHGDH/ GCDH/ MTHFD2L
Down-regulated DEGs	BP	GO:0001763	morphogenesis of a branching structure	15	0.0096871	0.00855192	SFRP1/ EGF/ TCF21/ FGF1/ TACSTD2/ CASR/ SLIT2/ GPC3/ BMP7/ GRHL2/ LHX1/ VDR/ PBX1/ CTSH/ RDH10
Down-regulated DEGs	BP	GO:0050818	regulation of coagulation	9	0.0104655	0.00923911	KNG1/ HRG/ PLG/ TSPAN8/ APOH/ PROC/ ABAT/ F11/ CEACAM1
Down-regulated DEGs	BP	GO:0042445	hormone metabolic process	16	0.0104771	0.00924935	DIO1/ IYD/ CYP17A1/ HSD11B2/ CYP27B1/ GATA3/ RDH12/ PCSK1N/ MME/ KLK6/ VDR/ DHRS11/ ATP1A1/ RDH11/ RDH10/ FDX1
Down-regulated DEGs	BP	GO:0009150	purine ribonucleotide metabolic process	28	0.0106352	0.00938895	ATP6V1B1/ SLC4A1/ ALDOB/ ACSF2/ PIPOX/ GLYAT/ OGDHL/ GPD1/ FBP1/ ESRRB/ ACOT12/ ENTPD5/ PFKFB2/ ACOT11/ MPC1/ GPHN/ MAGI3/ COX7B/ PDP2/ SLC25A33/ ACSS2/ UQCRC1/ SUCLG2/ GCDH/ NDUFS1/ PDHA1/ PDHB/ AK3
Down-regulated DEGs	BP	GO:0006000	fructose metabolic process	4	0.0106352	0.00938895	ALDOB/ SORD/ PFKFB2/ GLYCTK
Down-regulated DEGs	BP	GO:0030656	regulation of vitamin metabolic process	4	0.0106352	0.00938895	CYP27B1/ VDR/ CLYBL/ RDH10
Down-regulated DEGs	BP	GO:0009395	phospholipid catabolic process	6	0.0109477	0.00966477	ENPP6/ ANGPTL3/ GDPD3/ PLCG2/ NAPEPLD/ SMPD1
Down-regulated DEGs	BP	GO:0110111	negative regulation of animal organ morphogenesis	6	0.0109477	0.00966477	TACSTD2/ GATA3/ BMP7/ THRB/ CEACAM1/ FOXC1
Down-regulated DEGs	BP	GO:0019318	hexose metabolic process	17	0.0111102	0.00980826	G6PC/ TFAP2B/ ALDOB/ PCK1/ GPD1/ FBP1/ DCXR/ ESRRB/ SORD/ PCK2/ PC/ PFKFB2/ FUT6/ GLYCTK/ GALM/ PDHA1/ PDHB
Down-regulated DEGs	BP	GO:0015682	ferric iron transport	6	0.0124172	0.0109621	ATP6V0A4/ ATP6V1G3/ ATP6V0D2/ ATP6V1B1/ ATP6V1C2/ ATP6V0E2
Down-regulated DEGs	BP	GO:0033572	transferrin transport	6	0.0124172	0.0109621	ATP6V0A4/ ATP6V1G3/ ATP6V0D2/ ATP6V1B1/ ATP6V1C2/ ATP6V0E2
Down-regulated DEGs	BP	GO:0072512	trivalent inorganic cation transport	6	0.0124172	0.0109621	ATP6V0A4/ ATP6V1G3/ ATP6V0D2/ ATP6V1B1/ ATP6V1C2/ ATP6V0E2
Down-regulated DEGs	BP	GO:0072522	purine-containing compound biosynthetic process	19	0.0145252	0.0128231	SLC4A1/ ALDOB/ OGDHL/ GPD1/ FBP1/ ESRRB/ ENTPD5/ PFKFB2/ MPC1/ GMPR/ PNP/ PDP2/ ACSS2/ GCDH/ ADAL/ MTHFD2L/ PDHA1/ PDHB/ AK3
Down-regulated DEGs	BP	GO:0003071	renal system process involved in regulation of systemic arterial blood pressure	5	0.0153734	0.0135719	CYP4F2/ HSD11B2/ CYP4A11/ SUCNR1/ PTPRO
Down-regulated DEGs	BP	GO:0009065	glutamine family amino acid catabolic process	5	0.0153734	0.0135719	NOS1/ DAO/ PRODH2/ ALDH4A1/ GLS
Down-regulated DEGs	BP	GO:0015991	ATP hydrolysis coupled proton transport	5	0.0153734	0.0135719	ATP6V0A4/ ATP6V0D2/ ATP6V1B1/ ATP6V1C2/ ATP6V0E2
Down-regulated DEGs	BP	GO:0009064	glutamine family amino acid metabolic process	8	0.0157515	0.0139056	NOS1/ DAO/ PRODH2/ ALDH4A1/ ASS1/ AGMAT/ PHGDH/ GLS
Down-regulated DEGs	BP	GO:0050891	multicellular organismal water homeostasis	8	0.0157515	0.0139056	SCNN1G/ AQP2/ TFAP2B/ CYP4F2/ SCNN1A/ ATP6V1B1/ CYP4A11/ SCNN1B
Down-regulated DEGs	BP	GO:0006006	glucose metabolic process	15	0.015874	0.0140138	G6PC/ TFAP2B/ ALDOB/ PCK1/ GPD1/ FBP1/ DCXR/ ESRRB/ SORD/ PCK2/ PC/ PFKFB2/ GALM/ PDHA1/ PDHB
Down-regulated DEGs	BP	GO:0033540	fatty acid beta-oxidation using acyl-CoA oxidase	4	0.0173553	0.0153215	ACOX2/ ACAA1/ ACOX1/ ECI2
Down-regulated DEGs	BP	GO:0015988	energy coupled proton transmembrane transport, against electrochemical gradient	5	0.0179015	0.0158037	ATP6V0A4/ ATP6V0D2/ ATP6V1B1/ ATP6V1C2/ ATP6V0E2
Down-regulated DEGs	BP	GO:0044275	cellular carbohydrate catabolic process	6	0.0179381	0.0158361	G6PC/ MIOX/ TREH/ SORD/ GK/ IDNK
Down-regulated DEGs	BP	GO:1903035	negative regulation of response to wounding	9	0.0181176	0.0159945	KNG1/ HRG/ PLG/ TSPAN8/ APOH/ PROC/ ABAT/ F11/ CEACAM1
Down-regulated DEGs	BP	GO:0005996	monosaccharide metabolic process	18	0.0196744	0.0173689	G6PC/ TFAP2B/ ALDOB/ PCK1/ GPD1/ FBP1/ OTOGL/ DCXR/ ESRRB/ SORD/ PCK2/ PC/ PFKFB2/ FUT6/ GLYCTK/ GALM/ PDHA1/ PDHB
Down-regulated DEGs	BP	GO:0071248	cellular response to metal ion	13	0.0205431	0.0181358	AQP2/ DPEP1/ SLC34A1/ CRHBP/ FBP1/ MT1G/ MT1F/ CAPN3/ MT1H/ ANK3/ ALAD/ MT1E/ OGG1
Down-regulated DEGs	BP	GO:0099131	ATP hydrolysis coupled ion transmembrane transport	5	0.0205431	0.0181358	ATP6V0A4/ ATP6V0D2/ ATP6V1B1/ ATP6V1C2/ ATP6V0E2
Down-regulated DEGs	BP	GO:0120033	negative regulation of plasma membrane bounded cell projection assembly	5	0.0205431	0.0181358	HRG/ TACSTD2/ STAP1/ SLIT2/ RAP1GAP
Down-regulated DEGs	BP	GO:0001977	renal system process involved in regulation of blood volume	4	0.0210334	0.0185686	CYP4F2/ HSD11B2/ CYP4A11/ PTPRO
Down-regulated DEGs	BP	GO:0006086	acetyl-CoA biosynthetic process from pyruvate	4	0.0210334	0.0185686	MPC1/ PDP2/ PDHA1/ PDHB
Down-regulated DEGs	BP	GO:0055075	potassium ion homeostasis	4	0.0210334	0.0185686	TFAP2B/ KCNJ10/ ATP6V1B1/ ATP1A1
Down-regulated DEGs	BP	GO:0002028	regulation of sodium ion transport	8	0.0210517	0.0185848	NOS1/ WNK4/ CNTN1/ ANK3/ WNK3/ GPD1L/ ATP1A1/ NEDD4L
Down-regulated DEGs	BP	GO:1902600	proton transmembrane transport	12	0.0215967	0.0190659	ATP6V0A4/ ATP6V1G3/ ATP6V0D2/ ATP6V1B1/ ATP6V1C2/ SLC2A12/ SLC15A2/ SLC4A11/ CLCN5/ ATP6V0E2/ MFSD3/ COX7B
Down-regulated DEGs	BP	GO:0072210	metanephric nephron development	6	0.0217959	0.0192417	NPHS2/ TFAP2B/ TCF21/ IRX2/ IRX1/ LHX1
Down-regulated DEGs	BP	GO:0090662	ATP hydrolysis coupled transmembrane transport	5	0.0232679	0.0205412	ATP6V0A4/ ATP6V0D2/ ATP6V1B1/ ATP6V1C2/ ATP6V0E2
Down-regulated DEGs	BP	GO:0016999	antibiotic metabolic process	11	0.024273	0.0214286	DPEP1/ SLC34A1/ ADH6/ ADH1C/ SUCLG1/ ALDH1B1/ ACO1/ ACSS2/ SUCLG2/ PDHA1/ PDHB
Down-regulated DEGs	BP	GO:0090382	phagosome maturation	6	0.0243377	0.0214857	ATP6V0A4/ ATP6V1G3/ ATP6V0D2/ ATP6V1B1/ ATP6V1C2/ ATP6V0E2
Down-regulated DEGs	BP	GO:0051591	response to cAMP	9	0.0266057	0.0234879	CRHBP/ PCK1/ KCNE1/ AGXT/ GPD1/ ASS1/ NOX4/ RAPGEF3/ FDX1
Down-regulated DEGs	BP	GO:0006101	citrate metabolic process	5	0.0267473	0.023613	SUCLG1/ ACO1/ SUCLG2/ PDHA1/ PDHB
Down-regulated DEGs	BP	GO:0009165	nucleotide biosynthetic process	21	0.0267873	0.0236483	UPP2/ SLC4A1/ ALDOB/ GPAT3/ SLC22A13/ OGDHL/ GPD1/ FBP1/ ESRRB/ ENTPD5/ PFKFB2/ QPRT/ MPC1/ PNP/ PDP2/ ACSS2/ GCDH/ MTHFD2L/ PDHA1/ PDHB/ AK3
Down-regulated DEGs	BP	GO:1901616	organic hydroxy compound catabolic process	7	0.0282355	0.0249268	CYP4F2/ MIOX/ CYP27B1/ CYP4A11/ SORD/ GK/ ALDH1B1
Down-regulated DEGs	BP	GO:0043270	positive regulation of ion transport	17	0.0291661	0.0257483	CYP4F2/ SLC34A1/ NOS1/ CYP4A11/ ANK2/ PLA2R1/ KCNE1/ CASR/ ABAT/ CNTN1/ CAPN3/ ABCB1/ ANK3/ HSPA2/ WNK3/ GPD1L/ PLCG2
Down-regulated DEGs	BP	GO:0042866	pyruvate biosynthetic process	10	0.0296427	0.026169	SLC4A1/ ALDOB/ OGDHL/ AGXT/ GPD1/ FBP1/ ESRRB/ HOGA1/ ENTPD5/ PFKFB2
Down-regulated DEGs	BP	GO:1901293	nucleoside phosphate biosynthetic process	21	0.030974	0.0273443	UPP2/ SLC4A1/ ALDOB/ GPAT3/ SLC22A13/ OGDHL/ GPD1/ FBP1/ ESRRB/ ENTPD5/ PFKFB2/ QPRT/ MPC1/ PNP/ PDP2/ ACSS2/ GCDH/ MTHFD2L/ PDHA1/ PDHB/ AK3
Down-regulated DEGs	BP	GO:0019751	polyol metabolic process	10	0.0312762	0.0276111	SLC34A1/ MIOX/ PTH1R/ PCK1/ CYP27B1/ ANGPTL3/ SORD/ GK/ PLCG2/ GCH1
Down-regulated DEGs	BP	GO:0034308	primary alcohol metabolic process	8	0.0325197	0.0287089	ADH6/ ADH1C/ GPD1/ RDH12/ ALDH1B1/ RDH11/ ACSS2/ RDH10
Down-regulated DEGs	BP	GO:0050922	negative regulation of chemotaxis	6	0.0330031	0.0291357	HRG/ STAP1/ SLIT2/ PTPRO/ C5/ SEMA5A
Down-regulated DEGs	BP	GO:0006575	cellular modified amino acid metabolic process	13	0.0334634	0.029542	DIO1/ DPEP1/ IYD/ GGT6/ PIPOX/ ALDH4A1/ GATA3/ ASS1/ HOGA1/ GSTM3/ CHDH/ GCH1/ MTHFD2L
Down-regulated DEGs	BP	GO:0010765	positive regulation of sodium ion transport	5	0.0342745	0.0302581	NOS1/ CNTN1/ ANK3/ WNK3/ GPD1L
Down-regulated DEGs	BP	GO:0071294	cellular response to zinc ion	4	0.0369685	0.0326364	MT1G/ MT1F/ MT1H/ MT1E
Down-regulated DEGs	BP	GO:0030004	cellular monovalent inorganic cation homeostasis	8	0.0371385	0.0327865	ATP6V0A4/ ATP6V1G3/ ATP6V0D2/ ATP6V1B1/ ATP6V1C2/ ATP6V0E2/ ATP1A1/ NEDD4L
Down-regulated DEGs	BP	GO:0071276	cellular response to cadmium ion	5	0.0389777	0.0344101	MT1G/ MT1F/ MT1H/ MT1E/ OGG1
Down-regulated DEGs	BP	GO:0090287	regulation of cellular response to growth factor stimulus	17	0.04041	0.0356746	SFRP1/ SOST/ HRG/ TFAP2B/ FGF9/ SOSTDC1/ FGF1/ SLIT2/ GATA3/ GPC3/ RASL11B/ PRDM16/ CCBE1/ CADM4/ CDKN1C/ CYFIP2/ TGFBR3
Down-regulated DEGs	BP	GO:0019400	alditol metabolic process	4	0.0433485	0.0382688	PCK1/ ANGPTL3/ SORD/ GK
Down-regulated DEGs	BP	GO:0045821	positive regulation of glycolytic process	4	0.0433485	0.0382688	GPD1/ ESRRB/ ENTPD5/ PFKFB2
Down-regulated DEGs	BP	GO:0019359	nicotinamide nucleotide biosynthetic process	11	0.0433485	0.0382688	SLC4A1/ ALDOB/ SLC22A13/ OGDHL/ GPD1/ FBP1/ ESRRB/ ENTPD5/ PFKFB2/ QPRT/ PNP
Down-regulated DEGs	BP	GO:0019363	pyridine nucleotide biosynthetic process	11	0.0433485	0.0382688	SLC4A1/ ALDOB/ SLC22A13/ OGDHL/ GPD1/ FBP1/ ESRRB/ ENTPD5/ PFKFB2/ QPRT/ PNP
Down-regulated DEGs	BP	GO:0051452	intracellular pH reduction	6	0.0433485	0.0382688	ATP6V0A4/ ATP6V1G3/ ATP6V0D2/ ATP6V1B1/ ATP6V1C2/ ATP6V0E2
Down-regulated DEGs	BP	GO:0061041	regulation of wound healing	11	0.0453134	0.0400034	KNG1/ HRG/ PLG/ TSPAN8/ APOH/ PROC/ ABAT/ CAPN3/ F11/ CADM4/ CEACAM1
Down-regulated DEGs	BP	GO:0032836	glomerular basement membrane development	3	0.0472789	0.0417385	NPHS1/ COL4A3/ COL4A4
Down-regulated DEGs	BP	GO:1903793	positive regulation of anion transport	6	0.0474207	0.0418638	CYP4F2/ SLC34A1/ CYP4A11/ PLA2R1/ ABAT/ ABCB1
Down-regulated DEGs	BP	GO:0042446	hormone biosynthetic process	8	0.047523	0.0419541	DIO1/ CYP17A1/ HSD11B2/ CYP27B1/ VDR/ DHRS11/ ATP1A1/ FDX1
Down-regulated DEGs	BP	GO:0060675	ureteric bud morphogenesis	7	0.0477045	0.0421143	TCF21/ FGF1/ TACSTD2/ GATA3/ GPC3/ LHX1/ PBX1
Down-regulated DEGs	BP	GO:0042133	neurotransmitter metabolic process	11	0.0485751	0.0428829	ENPP6/ NOS1/ GLYAT/ ABAT/ AGXT/ ASS1/ GLDC/ CHDH/ AMT/ GCH1/ PHGDH
Down-regulated DEGs	BP	GO:0072525	pyridine-containing compound biosynthetic process	11	0.0485751	0.0428829	SLC4A1/ ALDOB/ SLC22A13/ OGDHL/ GPD1/ FBP1/ ESRRB/ ENTPD5/ PFKFB2/ QPRT/ PNP
Down-regulated DEGs	BP	GO:0006067	ethanol metabolic process	4	0.0485751	0.0428829	ADH6/ ADH1C/ ALDH1B1/ ACSS2
Down-regulated DEGs	BP	GO:0042135	neurotransmitter catabolic process	4	0.0485751	0.0428829	ABAT/ GLDC/ CHDH/ AMT
Down-regulated DEGs	BP	GO:0042219	cellular modified amino acid catabolic process	4	0.0485751	0.0428829	GGT6/ ALDH4A1/ GGACT/ HOGA1
Down-regulated DEGs	BP	GO:0072010	glomerular epithelium development	4	0.0485751	0.0428829	NPHS2/ NPHS1/ PTPRO/ FOXC1
Down-regulated DEGs	BP	GO:1902667	regulation of axon guidance	4	0.0485751	0.0428829	SLIT2/ TUBB2B/ PTPRO/ SEMA5A
Down-regulated DEGs	BP	GO:0072171	mesonephric tubule morphogenesis	7	0.0494731	0.0436757	TCF21/ FGF1/ TACSTD2/ GATA3/ GPC3/ LHX1/ PBX1
Down-regulated DEGs	BP	GO:0045851	pH reduction	6	0.0494731	0.0436757	ATP6V0A4/ ATP6V1G3/ ATP6V0D2/ ATP6V1B1/ ATP6V1C2/ ATP6V0E2
Down-regulated DEGs	CC	GO:0016323	basolateral plasma membrane	30	1.48099e-11	1.30699e-11	UMOD/ CLDN8/ SLC22A8/ SLC26A7/ AQP2/ ERBB4/ SLC22A6/ KCNJ10/ RHCG/ ATP6V1B1/ SLC4A1/ PTH1R/ PROM2/ SLC51B/ HPGD/ TACSTD2/ SLC22A7/ ANK2/ RHBG/ SLC7A8/ CASR/ SLC16A10/ CDH16/ BSND/ SLC4A11/ CLDN19/ ANK3/ ATP1A1/ CEACAM1/ PALM
Down-regulated DEGs	CC	GO:0005759	mitochondrial matrix	45	1.48099e-11	1.30699e-11	ERBB4/ ACSF2/ ALDH6A1/ GLYAT/ ETNPPL/ OGDHL/ ABAT/ AGXT/ ALDH4A1/ GLDC/ HOGA1/ PCK2/ PC/ ACADSB/ HADH/ HYKK/ SUCLG1/ TST/ PCCA/ ALDH1B1/ PCCB/ ECHS1/ SUOX/ OXCT1/ PPM1K/ BCKDHB/ AMT/ PDP2/ GLS/ ACAD8/ AUH/ ACSS2/ SUCLG2/ GCDH/ NDUFS1/ DHX30/ FDX1/ MTHFD2L/ FECH/ GLRX5/ PDHA1/ LARS2/ DBT/ PDHB/ AK3
Down-regulated DEGs	CC	GO:0045177	apical part of cell	38	3.12659e-10	2.75924e-10	UMOD/ FABP1/ SCNN1G/ ATP6V0A4/ AQP2/ SLC12A3/ DPEP1/ CYP4F2/ ATP6V0D2/ RHCG/ SCNN1A/ ATP6V1B1/ MAL/ SLC34A1/ SLC22A12/ SLC6A19/ PTH1R/ CHL1/ CYP4A11/ SLC26A4/ CLIC5/ ANK2/ REEP6/ SCNN1B/ KCNE1/ SLC22A13/ CASR/ PAPPA2/ NOX4/ TRPM6/ ABCB1/ EPB41L4B/ PTPRO/ CLCN5/ CTSV/ ATP1A1/ CEACAM1/ MYO6
Down-regulated DEGs	CC	GO:0016324	apical plasma membrane	31	3.13888e-08	2.77009e-08	UMOD/ SCNN1G/ ATP6V0A4/ AQP2/ SLC12A3/ DPEP1/ CYP4F2/ ATP6V0D2/ RHCG/ SCNN1A/ ATP6V1B1/ MAL/ SLC34A1/ SLC22A12/ SLC6A19/ PTH1R/ CYP4A11/ SLC26A4/ CLIC5/ ANK2/ SCNN1B/ KCNE1/ SLC22A13/ CASR/ PAPPA2/ NOX4/ TRPM6/ ABCB1/ PTPRO/ ATP1A1/ CEACAM1
Down-regulated DEGs	CC	GO:0005782	peroxisomal matrix	12	6.98892e-07	6.16778e-07	FABP1/ HAO2/ DAO/ PIPOX/ AGXT/ ACOX2/ ACAA1/ ACOX1/ PHYH/ ECI2/ HACL1/ GRHPR
Down-regulated DEGs	CC	GO:0031907	microbody lumen	12	6.98892e-07	6.16778e-07	FABP1/ HAO2/ DAO/ PIPOX/ AGXT/ ACOX2/ ACAA1/ ACOX1/ PHYH/ ECI2/ HACL1/ GRHPR
Down-regulated DEGs	CC	GO:0044438	microbody part	12	0.000824459	0.000727593	FABP1/ HAO2/ DAO/ PIPOX/ AGXT/ ACOX2/ ACAA1/ ACOX1/ PHYH/ ECI2/ HACL1/ GRHPR
Down-regulated DEGs	CC	GO:0044439	peroxisomal part	12	0.000824459	0.000727593	FABP1/ HAO2/ DAO/ PIPOX/ AGXT/ ACOX2/ ACAA1/ ACOX1/ PHYH/ ECI2/ HACL1/ GRHPR
Down-regulated DEGs	CC	GO:0031225	anchored component of membrane	15	0.00129193	0.00114014	UMOD/ XPNPEP2/ ENPP6/ DPEP1/ GPC5/ CNTN3/ NTNG1/ TREH/ RHBG/ GPC3/ CNTN1/ GP2/ GAS1/ LYPD6B/ SVIP
Down-regulated DEGs	CC	GO:0005777	peroxisome	13	0.00231469	0.00204274	FABP1/ HAO2/ DAO/ PIPOX/ AGXT/ ACOX2/ ACAA1/ ACOX1/ PHYH/ ECI2/ VWA8/ HACL1/ GRHPR
Down-regulated DEGs	CC	GO:0042579	microbody	13	0.00231469	0.00204274	FABP1/ HAO2/ DAO/ PIPOX/ AGXT/ ACOX2/ ACAA1/ ACOX1/ PHYH/ ECI2/ VWA8/ HACL1/ GRHPR
Down-regulated DEGs	CC	GO:0005902	microvillus	10	0.00231469	0.00204274	DPEP1/ ATP6V1B1/ PROM2/ FMN2/ DCXR/ RAPGEF3/ CTSV/ IQGAP2/ CEACAM1/ MYO6
Down-regulated DEGs	CC	GO:0034706	sodium channel complex	4	0.00989888	0.00873586	SCNN1G/ SCNN1A/ SCN2A/ SCNN1B
Down-regulated DEGs	CC	GO:0031526	brush border membrane	7	0.00989888	0.00873586	ATP6V0A4/ SLC34A1/ SLC22A12/ SLC6A19/ PTH1R/ SLC26A4/ TRPM6
Down-regulated DEGs	CC	GO:0046658	anchored component of plasma membrane	7	0.00989888	0.00873586	GPC5/ NTNG1/ TREH/ RHBG/ GPC3/ CNTN1/ GAS1
Down-regulated DEGs	CC	GO:0031253	cell projection membrane	20	0.0140344	0.0123855	UMOD/ ATP6V0A4/ DPEP1/ RAB25/ SCNN1A/ SLC34A1/ SLC22A12/ SLC6A19/ PTH1R/ PROM2/ DDN/ SLC26A4/ TRPM6/ EPB41L5/ WLS/ GABARAPL1/ NAPEPLD/ CEACAM1/ MYO6/ PALM
Down-regulated DEGs	CC	GO:0005903	brush border	9	0.0295453	0.026074	ATP6V0A4/ SLC34A1/ SLC22A12/ SLC6A19/ PTH1R/ SLC26A4/ DCXR/ TRPM6/ MME
Down-regulated DEGs	CC	GO:0098858	actin-based cell projection	14	0.0308437	0.0272199	CALB1/ DPEP1/ PVALB/ ACPP/ ATP6V1B1/ PROM2/ FMN2/ DCXR/ RAPGEF3/ CTSV/ IQGAP2/ CEACAM1/ MYO6/ PALM
Down-regulated DEGs	CC	GO:0005923	bicellular tight junction	10	0.0340458	0.0300457	CLDN8/ WNK4/ CLDN16/ MPP7/ EPB41L4B/ CLDN19/ ANK3/ WNK3/ MAGI3/ MPP5
Down-regulated DEGs	CC	GO:0098862	cluster of actin-based cell projections	11	0.0383203	0.033818	CALB1/ ATP6V0A4/ PVALB/ SLC34A1/ SLC22A12/ SLC6A19/ PTH1R/ SLC26A4/ DCXR/ TRPM6/ MME
Down-regulated DEGs	CC	GO:0033179	proton-transporting V-type ATPase, V0 domain	3	0.0383203	0.033818	ATP6V0A4/ ATP6V0D2/ ATP6V0E2
Down-regulated DEGs	CC	GO:0045239	tricarboxylic acid cycle enzyme complex	3	0.0383203	0.033818	BCKDHB/ SUCLG2/ DBT
Down-regulated DEGs	CC	GO:0070160	tight junction	10	0.0383203	0.033818	CLDN8/ WNK4/ CLDN16/ MPP7/ EPB41L4B/ CLDN19/ ANK3/ WNK3/ MAGI3/ MPP5
Down-regulated DEGs	CC	GO:0033176	proton-transporting V-type ATPase complex	4	0.0393936	0.0347652	ATP6V0A4/ ATP6V0D2/ ATP6V1B1/ ATP6V0E2
Down-regulated DEGs	CC	GO:0030315	T-tubule	6	0.0433579	0.0382638	SCN2A/ NOS1/ ANK2/ CAPN3/ ANK3/ ATP1A1
Down-regulated DEGs	MF	GO:0048037	cofactor binding	54	4.08123e-17	3.44103e-17	ALB/ HRG/ CYP4F2/ IYD/ CYP17A1/ HSD11B2/ NOS1/ DAO/ CYP27B1/ CYP4A11/ HPGD/ ALDH6A1/ CYP2B6/ LDHD/ ETNPPL/ OGDHL/ ABAT/ AGXT/ GPD1/ GLDC/ FMO5/ SORD/ ACOX2/ NOX4/ PC/ ACADSB/ GSTM3/ CHDH/ HADH/ GPD1L/ CTH/ SUCLG1/ FMO4/ PCCA/ BDH2/ GPHN/ ALDH1B1/ TM7SF2/ ACO1/ ACOX1/ GCH1/ PHYH/ PHGDH/ ECI2/ ACAD8/ GCDH/ NDUFS1/ FDX1/ HACL1/ GRHPR/ FECH/ GLRX5/ TPMT/ CYCS
Down-regulated DEGs	MF	GO:0050662	coenzyme binding	39	2.90948e-15	2.45309e-15	ALB/ IYD/ HSD11B2/ NOS1/ DAO/ HPGD/ ALDH6A1/ LDHD/ ETNPPL/ OGDHL/ ABAT/ AGXT/ GPD1/ FMO5/ SORD/ ACOX2/ NOX4/ PC/ ACADSB/ CHDH/ HADH/ GPD1L/ CTH/ FMO4/ PCCA/ BDH2/ GPHN/ ALDH1B1/ TM7SF2/ ACOX1/ GCH1/ PHYH/ PHGDH/ ECI2/ ACAD8/ GCDH/ HACL1/ GRHPR/ TPMT
Down-regulated DEGs	MF	GO:0016614	oxidoreductase activity, acting on CH-OH group of donors	19	2.60927e-07	2.19997e-07	HSD11B2/ MIOX/ HAO2/ ADH6/ HPGD/ ADH1C/ GPD1/ RDH12/ DCXR/ SORD/ CHDH/ HADH/ BDH2/ DHRS11/ PHGDH/ L2HGDH/ RDH11/ RDH10/ GRHPR
Down-regulated DEGs	MF	GO:0008509	anion transmembrane transporter activity	25	3.83779e-06	3.23578e-06	SLC22A8/ SLC13A3/ SLC26A7/ CLCNKB/ SLC4A9/ SLC12A3/ SLC22A6/ SLC13A2/ SLC4A1/ SLC34A1/ SLC22A12/ SLC6A19/ SLC51B/ GABRA2/ SLC22A7/ SLC26A4/ CLIC5/ TMEM30B/ SLC7A8/ SLC22A13/ SLC16A10/ BSND/ SLC4A11/ CLCN5/ CEACAM1
Down-regulated DEGs	MF	GO:1901681	sulfur compound binding	23	1.13548e-05	9.57362e-06	KNG1/ SFRP1/ SOST/ SERPINA5/ HRG/ FGF9/ FGF1/ APOH/ ALDH6A1/ ANGPTL3/ OGDHL/ SLIT2/ BMP7/ PC/ F11/ GSTM3/ PCCA/ TGFBR3/ ECI2/ SEMA5A/ GCDH/ HACL1/ TPMT
Down-regulated DEGs	MF	GO:0050660	flavin adenine dinucleotide binding	12	3.64519e-05	3.07339e-05	NOS1/ DAO/ LDHD/ FMO5/ ACOX2/ NOX4/ ACADSB/ CHDH/ FMO4/ ACOX1/ ACAD8/ GCDH
Down-regulated DEGs	MF	GO:0016616	oxidoreductase activity, acting on the CH-OH group of donors, NAD or NADP as acceptor	15	3.64519e-05	3.07339e-05	HSD11B2/ MIOX/ ADH6/ HPGD/ ADH1C/ RDH12/ DCXR/ SORD/ HADH/ BDH2/ DHRS11/ PHGDH/ RDH11/ RDH10/ GRHPR
Down-regulated DEGs	MF	GO:0019842	vitamin binding	16	5.68411e-05	4.79248e-05	CALB1/ ALB/ AFM/ ETNPPL/ OGDHL/ ABAT/ AGXT/ GLDC/ PC/ FOLR3/ STRA6/ CTH/ VDR/ PCCA/ PHYH/ HACL1
Down-regulated DEGs	MF	GO:0051287	NAD binding	10	8.16058e-05	6.88048e-05	HSD11B2/ HPGD/ GPD1/ SORD/ HADH/ GPD1L/ BDH2/ ALDH1B1/ PHGDH/ GRHPR
Down-regulated DEGs	MF	GO:0016829	lyase activity	18	9.32677e-05	7.86373e-05	CYP17A1/ ALDOB/ CA10/ PCK1/ ETNPPL/ GGACT/ GLDC/ HOGA1/ PCK2/ ALAD/ CTH/ CLYBL/ ECHS1/ ACO1/ OGG1/ AUH/ HACL1/ FECH
Down-regulated DEGs	MF	GO:0015103	inorganic anion transmembrane transporter activity	14	0.000377502	0.000318285	SLC22A8/ SLC26A7/ CLCNKB/ SLC4A9/ SLC12A3/ SLC22A6/ SLC4A1/ SLC34A1/ GABRA2/ SLC26A4/ CLIC5/ BSND/ SLC4A11/ CLCN5
Down-regulated DEGs	MF	GO:0008514	organic anion transmembrane transporter activity	15	0.000528197	0.000445342	SLC13A3/ SLC26A7/ SLC22A6/ SLC13A2/ SLC4A1/ SLC22A12/ SLC6A19/ SLC51B/ SLC22A7/ TMEM30B/ SLC7A8/ SLC22A13/ SLC16A10/ SLC4A11/ CEACAM1
Down-regulated DEGs	MF	GO:0005452	inorganic anion exchanger activity	5	0.000928444	0.000782804	SLC22A8/ SLC4A9/ SLC22A6/ SLC4A1/ SLC4A11
Down-regulated DEGs	MF	GO:0008238	exopeptidase activity	11	0.00392652	0.00331058	XPNPEP2/ DPEP1/ GGT6/ CNDP1/ MME/ PEPD/ F11/ GGH/ CTSV/ CTSH/ APEH
Down-regulated DEGs	MF	GO:0009055	electron transfer activity	11	0.00392652	0.00331058	ALDH4A1/ GLDC/ NOX4/ COX7B/ QDPR/ PHGDH/ UQCRC1/ NDUFS1/ FDX1/ GLRX5/ CYCS
Down-regulated DEGs	MF	GO:0016903	oxidoreductase activity, acting on the aldehyde or oxo group of donors	7	0.00392652	0.00331058	ALDH6A1/ ALDH4A1/ ALDH1B1/ BCKDHB/ RDH11/ PDHA1/ PDHB
Down-regulated DEGs	MF	GO:0015291	secondary active transmembrane transporter activity	15	0.0043817	0.00369437	SLC22A8/ SLC13A3/ SLC26A7/ SLC4A9/ SLC12A3/ SLC22A6/ SLC13A2/ SLC47A2/ SLC4A1/ SLC6A19/ SLC5A2/ SLC22A7/ SLC26A4/ SLC16A10/ SLC4A11
Down-regulated DEGs	MF	GO:0015081	sodium ion transmembrane transporter activity	12	0.0043817	0.00369437	SCNN1G/ SLC13A3/ SLC12A3/ SLC13A2/ SCNN1A/ SCN2A/ SLC6A19/ SLC5A2/ SCNN1B/ GRIK2/ SLC4A11/ ATP1A1
Down-regulated DEGs	MF	GO:0030506	ankyrin binding	5	0.00648562	0.00546825	RHCG/ SLC4A1/ RHBG/ ATP1A1/ KCTD6
Down-regulated DEGs	MF	GO:0008201	heparin binding	13	0.00994201	0.00838246	KNG1/ SFRP1/ SOST/ SERPINA5/ HRG/ FGF9/ FGF1/ APOH/ ANGPTL3/ SLIT2/ BMP7/ F11/ TGFBR3
Down-regulated DEGs	MF	GO:0016620	oxidoreductase activity, acting on the aldehyde or oxo group of donors, NAD or NADP as acceptor	6	0.0103896	0.00875987	ALDH6A1/ ALDH4A1/ ALDH1B1/ RDH11/ PDHA1/ PDHB
Down-regulated DEGs	MF	GO:0016627	oxidoreductase activity, acting on the CH-CH group of donors	7	0.0119328	0.010061	ACADSB/ ACAA1/ BDH2/ TM7SF2/ ACOX1/ ACAD8/ GCDH
Down-regulated DEGs	MF	GO:0016830	carbon-carbon lyase activity	7	0.0119328	0.010061	CYP17A1/ ALDOB/ PCK1/ HOGA1/ PCK2/ CLYBL/ HACL1
Down-regulated DEGs	MF	GO:0031406	carboxylic acid binding	14	0.0130897	0.0110364	FABP1/ ALB/ SERPINA5/ PCK1/ NOS1/ CASR/ AGXT/ ASS1/ PC/ FOLR3/ VDR/ PCCA/ PHYH/ GRHPR
Down-regulated DEGs	MF	GO:0005272	sodium channel activity	6	0.0130897	0.0110364	SCNN1G/ SCNN1A/ SCN2A/ SCNN1B/ GRIK2/ SLC4A11
Down-regulated DEGs	MF	GO:0022804	active transmembrane transporter activity	17	0.0130897	0.0110364	SLC22A8/ SLC13A3/ SLC26A7/ SLC4A9/ SLC12A3/ SLC22A6/ SLC13A2/ SLC47A2/ SLC4A1/ SLC6A19/ SLC5A2/ SLC22A7/ SLC26A4/ SLC16A10/ SLC4A11/ ATP6V0E2/ ATP1A1
Down-regulated DEGs	MF	GO:0005496	steroid binding	9	0.0130897	0.0110364	CALB1/ HSD11B2/ PROM2/ ESRRG/ ESRRB/ NR3C2/ VDR/ PAQR5/ ATP1A1
Down-regulated DEGs	MF	GO:0043177	organic acid binding	14	0.0130897	0.0110364	FABP1/ ALB/ SERPINA5/ PCK1/ NOS1/ CASR/ AGXT/ ASS1/ PC/ FOLR3/ VDR/ PCCA/ PHYH/ GRHPR
Down-regulated DEGs	MF	GO:0015077	monovalent inorganic cation transmembrane transporter activity	18	0.0138348	0.0116646	SCNN1G/ FXYD4/ SLC13A3/ SLC12A3/ KCNJ10/ SLC13A2/ SCNN1A/ ATP6V1B1/ SCN2A/ SLC6A19/ SLC5A2/ SCNN1B/ KCNE1/ GRIK2/ SLC4A11/ ATP6V0E2/ ATP1A1/ COX7B
Down-regulated DEGs	MF	GO:0008324	cation transmembrane transporter activity	27	0.015135	0.0127608	SCNN1G/ FXYD4/ SLC13A3/ SLC12A3/ KCNJ10/ SLC13A2/ RHCG/ SCNN1A/ ATP6V1B1/ SCN2A/ SLC22A12/ SLC6A19/ SLC5A2/ SCNN1B/ RHBG/ SLC7A8/ KCNE1/ SLC22A13/ CLDN16/ GRIK2/ TRPM6/ SLC4A11/ SLC30A8/ ATP6V0E2/ ATP1A1/ COX7B/ SLC30A9
Down-regulated DEGs	MF	GO:0003707	steroid hormone receptor activity	7	0.01615	0.0136166	ESRRG/ NR0B2/ ESRRB/ NR1I3/ NR3C2/ VDR/ THRB
Down-regulated DEGs	MF	GO:0004177	aminopeptidase activity	6	0.0192614	0.0162399	XPNPEP2/ DPEP1/ PEPD/ F11/ CTSV/ CTSH
Down-regulated DEGs	MF	GO:0008483	transaminase activity	4	0.0215035	0.0181304	ETNPPL/ ABAT/ AGXT/ AMT
Down-regulated DEGs	MF	GO:0042578	phosphoric ester hydrolase activity	19	0.0227331	0.0191671	G6PC/ ENPP6/ ACPP/ PLCXD3/ DUSP9/ PLPP4/ CASR/ FBP1/ PTPRD/ PLCL1/ PPM1E/ PTPRO/ PPM1H/ PLCG2/ DNAJC6/ ATP1A1/ NAPEPLD/ SMPD1/ CYCS
Down-regulated DEGs	MF	GO:0015108	chloride transmembrane transporter activity	8	0.022897	0.0193052	SLC26A7/ CLCNKB/ SLC12A3/ SLC4A1/ GABRA2/ CLIC5/ BSND/ CLCN5
Down-regulated DEGs	MF	GO:0051537	2 iron, 2 sulfur cluster binding	4	0.0247768	0.0208902	NDUFS1/ FDX1/ FECH/ GLRX5
Down-regulated DEGs	MF	GO:0004252	serine-type endopeptidase activity	11	0.0248814	0.0209784	PLG/ TMPRSS2/ PROC/ TMPRSS4/ PROZ/ KLK1/ KLK6/ KLK7/ F11/ CTSH/ APEH
Down-regulated DEGs	MF	GO:0070279	vitamin B6 binding	6	0.0266939	0.0225066	ALB/ ETNPPL/ ABAT/ AGXT/ GLDC/ CTH
Down-regulated DEGs	MF	GO:0005539	glycosaminoglycan binding	14	0.0269412	0.0227151	KNG1/ SFRP1/ SOST/ SERPINA5/ HRG/ FGF9/ FGF1/ APOH/ ANGPTL3/ SLIT2/ BMP7/ F11/ TGFBR3/ SEMA5A
Down-regulated DEGs	MF	GO:0015301	anion:anion antiporter activity	4	0.0269412	0.0227151	SLC4A9/ SLC22A6/ SLC4A1/ SLC4A11
Down-regulated DEGs	MF	GO:0016769	transferase activity, transferring nitrogenous groups	4	0.0269412	0.0227151	ETNPPL/ ABAT/ AGXT/ AMT
Down-regulated DEGs	MF	GO:0046943	carboxylic acid transmembrane transporter activity	9	0.0276369	0.0233017	SLC13A3/ SLC26A7/ SLC13A2/ SLC6A19/ SLC51B/ SLC7A8/ SLC22A13/ SLC16A10/ CEACAM1
Down-regulated DEGs	MF	GO:0008236	serine-type peptidase activity	12	0.0276369	0.0233017	PLG/ TMPRSS2/ DPP6/ PROC/ TMPRSS4/ PROZ/ KLK1/ KLK6/ KLK7/ F11/ CTSH/ APEH
Down-regulated DEGs	MF	GO:0005342	organic acid transmembrane transporter activity	9	0.0288729	0.0243438	SLC13A3/ SLC26A7/ SLC13A2/ SLC6A19/ SLC51B/ SLC7A8/ SLC22A13/ SLC16A10/ CEACAM1
Down-regulated DEGs	MF	GO:0016709	oxidoreductase activity, acting on paired donors, with incorporation or reduction of molecular oxygen, NAD(P)H as one donor, and incorporation of one atom of oxygen	5	0.0308962	0.0260497	CYP4F2/ NOS1/ CYP27B1/ CYP4A11/ FMO4
Down-regulated DEGs	MF	GO:0015106	bicarbonate transmembrane transporter activity	3	0.0310766	0.0262018	SLC26A7/ SLC4A1/ SLC4A11
Down-regulated DEGs	MF	GO:0052650	NADP-retinol dehydrogenase activity	3	0.0310766	0.0262018	RDH12/ RDH11/ RDH10
Down-regulated DEGs	MF	GO:0017171	serine hydrolase activity	12	0.0321142	0.0270767	PLG/ TMPRSS2/ DPP6/ PROC/ TMPRSS4/ PROZ/ KLK1/ KLK6/ KLK7/ F11/ CTSH/ APEH
Down-regulated DEGs	MF	GO:0016835	carbon-oxygen lyase activity	7	0.0335316	0.0282717	CA10/ ETNPPL/ ALAD/ ECHS1/ ACO1/ OGG1/ AUH
Down-regulated DEGs	MF	GO:0005506	iron ion binding	11	0.0345401	0.029122	CYP4F2/ CYP17A1/ MIOX/ CYP27B1/ CYP4A11/ CYP2B6/ CYP8B1/ PHYH/ FDX1/ FECH/ SC5D
Down-regulated DEGs	MF	GO:0004497	monooxygenase activity	8	0.0376748	0.031765	TYRP1/ CYP4F2/ CYP17A1/ NOS1/ CYP27B1/ CYP4A11/ CYP2B6/ FMO4
Down-regulated DEGs	MF	GO:0003995	acyl-CoA dehydrogenase activity	3	0.0378086	0.0318778	ACADSB/ ACAD8/ GCDH
Down-regulated DEGs	MF	GO:0020037	heme binding	9	0.0381326	0.0321509	HRG/ CYP4F2/ CYP17A1/ NOS1/ CYP27B1/ CYP4A11/ CYP2B6/ NOX4/ CYCS
Down-regulated DEGs	MF	GO:1901618	organic hydroxy compound transmembrane transporter activity	5	0.0381326	0.0321509	AQP2/ SLC51B/ SLC5A11/ STRA6/ CEACAM1
Down-regulated DEGs	MF	GO:0016247	channel regulator activity	10	0.0386819	0.0326141	FXYD4/ NOS1/ DPP6/ KCNE1/ WNK4/ BSND/ SGK2/ WNK3/ GPD1L/ NEDD4L
Down-regulated DEGs	MF	GO:0004033	aldo-keto reductase (NADP) activity	4	0.0411793	0.0347197	MIOX/ RDH12/ RDH11/ RDH10
Down-regulated DEGs	MF	GO:0008242	omega peptidase activity	3	0.0450227	0.0379602	GGT6/ GGH/ APEH
Note：BP, biological process; CC, cellular component; MF, molecular function
KEGG enrichment analysis
Group	Terms	ID	Pathway	Count	adj. P-value	q-value	Gene ID
Up-regulated DEGs	KEGG	hsa05169	Epstein-Barr virus infection	29	3.30158e-10	2.37504e-10	NCOR2/ BID/ APAF1/ LYN/ TAPBP/ CD40/ TAP2/ OAS2/ ISG15/ OAS3/ TNFAIP3/ IFNAR2/ HLA-DRA/ HLA-F/ HLA-DMA/ VIM/ ICAM1/ HLA-DPB1/ JAK3/ TAP1/ RUNX3/ HLA-DPA1/ TLR2/ CCNE2/ MYC/ CCND1/ ENTPD1/ DDB2/ SAP30
Up-regulated DEGs	KEGG	hsa04145	Phagosome	22	9.42287e-08	6.77849e-08	TAP2/ HLA-DRA/ HLA-F/ HLA-DMA/ TCIRG1/ TUBB6/ CD14/ HLA-DPB1/ TAP1/ ITGA5/ FCGR2A/ HLA-DPA1/ TLR2/ CLEC7A/ CYBB/ MSR1/ ITGB2/ FCGR2C/ CTSS/ SCARB1/ CD36/ C3
Up-regulated DEGs	KEGG	hsa05416	Viral myocarditis	13	1.39375e-06	1.00261e-06	BID/ CD40/ HLA-DRA/ HLA-F/ HLA-DMA/ ICAM1/ HLA-DPB1/ HLA-DPA1/ CCND1/ RAC2/ ITGB2/ CD86/ CAV1
Up-regulated DEGs	KEGG	hsa04066	HIF-1 signaling pathway	17	1.39375e-06	1.00261e-06	HK1/ ALDOA/ EIF4EBP1/ PGK1/ SLC2A1/ TIMP1/ CYBB/ ALDOC/ FLT1/ EGFR/ PFKP/ VEGFA/ PDK1/ ANGPT2/ EGLN3/ ENO2/ HK2
Up-regulated DEGs	KEGG	hsa05145	Toxoplasmosis	16	1.03589e-05	7.45186e-06	LAMC1/ IL10RB/ CD40/ HLA-DRA/ HLA-DMA/ PIK3CG/ HLA-DPB1/ HSPA6/ IL10RA/ TGFB1/ HLA-DPA1/ TLR2/ PIK3R5/ ALOX5/ BIRC3/ LAMA4
Up-regulated DEGs	KEGG	hsa05152	Tuberculosis	20	1.76145e-05	1.26713e-05	IL10RB/ BID/ APAF1/ HLA-DRA/ HLA-DMA/ TCIRG1/ KSR1/ CD14/ HLA-DPB1/ FCGR2A/ IL10RA/ TGFB1/ HLA-DPA1/ TLR2/ CLEC7A/ ITGB2/ FCGR2C/ CTSS/ FCER1G/ C3
Up-regulated DEGs	KEGG	hsa05323	Rheumatoid arthritis	14	2.27184e-05	1.63429e-05	HLA-DRA/ HLA-DMA/ TCIRG1/ ICAM1/ HLA-DPB1/ TGFB1/ HLA-DPA1/ TLR2/ FLT1/ TNFSF13B/ ITGB2/ CD86/ VEGFA/ CCL5
Up-regulated DEGs	KEGG	hsa05150	Staphylococcus aureus infection	14	2.95922e-05	2.12876e-05	HLA-DRA/ HLA-DMA/ ICAM1/ HLA-DPB1/ C3AR1/ FCGR2A/ HLA-DPA1/ ITGB2/ FCGR2C/ C1QA/ FPR3/ C1QB/ C1QC/ C3
Up-regulated DEGs	KEGG	hsa04672	Intestinal immune network for IgA production	10	4.26836e-05	3.07052e-05	CD40/ HLA-DRA/ HLA-DMA/ HLA-DPB1/ TGFB1/ HLA-DPA1/ ITGA4/ TNFSF13B/ CD86/ CXCR4
Up-regulated DEGs	KEGG	hsa05140	Leishmaniasis	12	7.06878e-05	5.08504e-05	HLA-DRA/ HLA-DMA/ HLA-DPB1/ FCGR2A/ TGFB1/ HLA-DPA1/ TLR2/ ITGA4/ CYBB/ ITGB2/ FCGR2C/ C3
Up-regulated DEGs	KEGG	hsa05166	Human T-cell leukemia virus 1 infection	20	0.00020784	0.000149513	CD40/ ETS1/ CDKN2A/ ADCY3/ HLA-DRA/ HLA-F/ HLA-DMA/ ICAM1/ SLC2A1/ ADCY7/ PTTG1/ HLA-DPB1/ JAK3/ TGFB1/ HLA-DPA1/ CCNE2/ MYC/ CCND1/ ITGB2/ CDKN2B
Up-regulated DEGs	KEGG	hsa05330	Allograft rejection	8	0.000282711	0.000203373	CD40/ HLA-DRA/ HLA-F/ HLA-DMA/ HLA-DPB1/ GZMB/ HLA-DPA1/ CD86
Up-regulated DEGs	KEGG	hsa05167	Kaposi sarcoma-associated herpesvirus infection	18	0.000282711	0.000203373	BID/ LYN/ MICB/ PREX1/ IFNAR2/ HLA-F/ ICAM1/ PIK3CG/ HCK/ TLR3/ MYC/ CLEC2B/ CCND1/ CD86/ PIK3R5/ VEGFA/ C3/ ANGPT2
Up-regulated DEGs	KEGG	hsa04151	PI3K-Akt signaling pathway	26	0.000389287	0.00028004	YWHAH/ LAMC1/ IL4R/ MET/ IFNAR2/ EIF4EBP1/ COL4A1/ PIK3CG/ JAK3/ OSMR/ ITGA5/ TLR2/ CCNE2/ MYC/ CCND1/ ITGA4/ DDIT4/ FLT1/ EGFR/ FN1/ PIK3R5/ VEGFA/ LAMA4/ PGF/ ANGPT2/ VWF
Up-regulated DEGs	KEGG	hsa04510	Focal adhesion	18	0.000565656	0.000406913	LAMC1/ MET/ COL4A1/ ITGA5/ CCND1/ RAC2/ ITGA4/ PARVG/ FLT1/ EGFR/ FN1/ CAV2/ BIRC3/ VEGFA/ LAMA4/ CAV1/ PGF/ VWF
Up-regulated DEGs	KEGG	hsa05164	Influenza A	16	0.000803753	0.000578193	BID/ APAF1/ TNFRSF10B/ OAS2/ OAS3/ IFNAR2/ HLA-DRA/ HLA-DMA/ ICAM1/ HLA-DPB1/ TLR3/ CASP1/ HLA-DPA1/ PYCARD/ TLR7/ CCL5
Up-regulated DEGs	KEGG	hsa05222	Small cell lung cancer	11	0.00139218	0.00100149	LAMC1/ APAF1/ COL4A1/ CCNE2/ MYC/ CCND1/ CDKN2B/ DDB2/ FN1/ BIRC3/ LAMA4
Up-regulated DEGs	KEGG	hsa04612	Antigen processing and presentation	10	0.00147049	0.00105782	TAPBP/ TAP2/ HLA-DRA/ HLA-F/ HLA-DMA/ HLA-DPB1/ TAP1/ HSPA6/ HLA-DPA1/ CTSS
Up-regulated DEGs	KEGG	hsa05144	Malaria	8	0.00147049	0.00105782	CD40/ MET/ ICAM1/ PECAM1/ TGFB1/ TLR2/ ITGB2/ CD36
Up-regulated DEGs	KEGG	hsa05163	Human cytomegalovirus infection	18	0.00184665	0.00132842	IL10RB/ BID/ TAPBP/ TAP2/ CDKN2A/ ADCY3/ HLA-F/ EIF4EBP1/ ADCY7/ TAP1/ IL10RA/ MYC/ CCND1/ RAC2/ EGFR/ VEGFA/ CCL5/ CXCR4
Up-regulated DEGs	KEGG	hsa05320	Autoimmune thyroid disease	8	0.00203194	0.00146171	CD40/ HLA-DRA/ HLA-F/ HLA-DMA/ HLA-DPB1/ GZMB/ HLA-DPA1/ CD86
Up-regulated DEGs	KEGG	hsa05332	Graft-versus-host disease	7	0.00226438	0.00162892	HLA-DRA/ HLA-F/ HLA-DMA/ HLA-DPB1/ GZMB/ HLA-DPA1/ CD86
Up-regulated DEGs	KEGG	hsa05230	Central carbon metabolism in cancer	9	0.00230612	0.00165894	HK1/ MET/ PKM/ SLC2A1/ MYC/ EGFR/ PFKP/ PDK1/ HK2
Up-regulated DEGs	KEGG	hsa04940	Type I diabetes mellitus	7	0.00272786	0.00196233	HLA-DRA/ HLA-F/ HLA-DMA/ HLA-DPB1/ GZMB/ HLA-DPA1/ CD86
Up-regulated DEGs	KEGG	hsa05310	Asthma	6	0.00272786	0.00196233	CD40/ HLA-DRA/ HLA-DMA/ HLA-DPB1/ HLA-DPA1/ FCER1G
Up-regulated DEGs	KEGG	hsa05134	Legionellosis	8	0.00272786	0.00196233	APAF1/ CD14/ CASP1/ HSPA6/ TLR2/ PYCARD/ ITGB2/ C3
Up-regulated DEGs	KEGG	hsa04115	p53 signaling pathway	9	0.00272786	0.00196233	BID/ APAF1/ TNFRSF10B/ CDKN2A/ CCNE2/ CCND1/ DDB2/ RRM2/ IGFBP3
Up-regulated DEGs	KEGG	hsa04611	Platelet activation	12	0.00313142	0.00225264	LYN/ ADCY3/ TBXAS1/ ADCY7/ PIK3CG/ APBB1IP/ FCGR2A/ P2RY1/ LCP2/ PIK3R5/ FCER1G/ VWF
Up-regulated DEGs	KEGG	hsa00051	Fructose and mannose metabolism	6	0.00349202	0.00251204	HK1/ ALDOA/ ALDOC/ PFKFB4/ PFKP/ HK2
Up-regulated DEGs	KEGG	hsa05133	Pertussis	9	0.00370189	0.00266302	CD14/ CASP1/ ITGA5/ PYCARD/ ITGB2/ C1QA/ C1QB/ C1QC/ C3
Up-regulated DEGs	KEGG	hsa04514	Cell adhesion molecules (CAMs)	13	0.00416571	0.00299667	CD40/ HLA-DRA/ HLA-F/ HLA-DMA/ ICAM1/ PECAM1/ HLA-DPB1/ HLA-DPA1/ ITGA4/ PTPRC/ ITGB2/ CD86/ VCAN
Up-regulated DEGs	KEGG	hsa04640	Hematopoietic cell lineage	10	0.00609002	0.00438095	IL4R/ HLA-DRA/ HLA-DMA/ CD14/ HLA-DPB1/ ITGA5/ HLA-DPA1/ CD1D/ ITGA4/ CD36
Up-regulated DEGs	KEGG	hsa05322	Systemic lupus erythematosus	12	0.00615594	0.00442837	CD40/ HLA-DRA/ HLA-DMA/ HIST1H2BK/ HLA-DPB1/ FCGR2A/ HLA-DPA1/ CD86/ C1QA/ C1QB/ C1QC/ C3
Up-regulated DEGs	KEGG	hsa05340	Primary immunodeficiency	6	0.00654686	0.00470959	CD40/ TAP2/ JAK3/ TAP1/ ADA/ PTPRC
Up-regulated DEGs	KEGG	hsa05162	Measles	12	0.00660773	0.00475337	BID/ APAF1/ OAS2/ OAS3/ TNFAIP3/ IFNAR2/ JAK3/ HSPA6/ TLR2/ CCNE2/ CCND1/ TLR7
Up-regulated DEGs	KEGG	hsa00010	Glycolysis / Gluconeogenesis	8	0.00670596	0.00482404	HK1/ ALDOA/ PKM/ PGK1/ ALDOC/ PFKP/ ENO2/ HK2
Up-regulated DEGs	KEGG	hsa04621	NOD-like receptor signaling pathway	14	0.0076379	0.00549444	PANX1/ OAS2/ OAS3/ TNFAIP3/ IFNAR2/ CARD16/ GBP2/ CASP1/ PYCARD/ IFI16/ CYBB/ P2RX7/ BIRC3/ CCL5
Up-regulated DEGs	KEGG	hsa05219	Bladder cancer	6	0.00884874	0.00636548	CDKN2A/ TYMP/ MYC/ CCND1/ EGFR/ VEGFA
Up-regulated DEGs	KEGG	hsa04062	Chemokine signaling pathway	14	0.0109713	0.0078924	LYN/ GRK5/ CXCL16/ PREX1/ ADCY3/ ADCY7/ PIK3CG/ JAK3/ HCK/ RAC2/ DOCK2/ PIK3R5/ CCL5/ CXCR4
Up-regulated DEGs	KEGG	hsa04650	Natural killer cell mediated cytotoxicity	11	0.0122214	0.00879168	BID/ TNFRSF10B/ MICB/ IFNAR2/ ICAM1/ GZMB/ RAC2/ LCP2/ ITGB2/ TYROBP/ FCER1G
Up-regulated DEGs	KEGG	hsa05212	Pancreatic cancer	8	0.0122214	0.00879168	ARHGEF6/ CDKN2A/ TGFB1/ CCND1/ RAC2/ EGFR/ DDB2/ VEGFA
Up-regulated DEGs	KEGG	hsa05165	Human papillomavirus infection	20	0.0135919	0.00977758	LAMC1/ ISG15/ IFNAR2/ MFNG/ PKM/ HLA-F/ EIF4EBP1/ TCIRG1/ COL4A1/ TLR3/ ITGA5/ CCNE2/ CCND1/ ITGA4/ EGFR/ FN1/ HEY1/ VEGFA/ LAMA4/ VWF
Up-regulated DEGs	KEGG	hsa04217	Necroptosis	12	0.0180588	0.0129909	BID/ TNFRSF10B/ MLKL/ TNFAIP3/ IFNAR2/ JAK3/ TLR3/ CASP1/ PYGL/ PYCARD/ CYBB/ BIRC3
Up-regulated DEGs	KEGG	hsa05321	Inflammatory bowel disease (IBD)	7	0.0187584	0.0134941	IL4R/ HLA-DRA/ HLA-DMA/ HLA-DPB1/ TGFB1/ HLA-DPA1/ TLR2
Up-regulated DEGs	KEGG	hsa04060	Cytokine-cytokine receptor interaction	18	0.0187584	0.0134941	IL4R/ IL10RB/ CD40/ TNFRSF10B/ CXCL16/ TNFRSF1B/ IFNAR2/ CSF2RB/ OSMR/ IL10RA/ TGFB1/ TNFSF13B/ ACKR3/ TNFRSF4/ CCL5/ INHBB/ CD70/ CXCR4
Up-regulated DEGs	KEGG	hsa05146	Amoebiasis	9	0.0197407	0.0142008	LAMC1/ COL4A1/ CD14/ TGFB1/ TLR2/ CD1D/ ITGB2/ FN1/ LAMA4
Up-regulated DEGs	KEGG	hsa05020	Prion diseases	5	0.0202641	0.0145773	LAMC1/ C1QA/ C1QB/ C1QC/ CCL5
Up-regulated DEGs	KEGG	hsa04610	Complement and coagulation cascades	8	0.0211082	0.0151845	PROCR/ C3AR1/ ITGB2/ C1QA/ C1QB/ C1QC/ C3/ VWF
Up-regulated DEGs	KEGG	hsa04620	Toll-like receptor signaling pathway	9	0.0211082	0.0151845	CD40/ IFNAR2/ CD14/ TLR3/ TLR2/ CD86/ TLR7/ TLR8/ CCL5
Up-regulated DEGs	KEGG	hsa00500	Starch and sucrose metabolism	5	0.0215878	0.0155295	HK1/ PGM2L1/ PYGL/ ENPP3/ HK2
Up-regulated DEGs	KEGG	hsa04015	Rap1 signaling pathway	14	0.0220693	0.0158759	SIPA1L2/ MET/ ADCY3/ ADCY7/ APBB1IP/ RAC2/ FLT1/ P2RY1/ EGFR/ LCP2/ ITGB2/ VEGFA/ PGF/ ANGPT2
Up-regulated DEGs	KEGG	hsa04512	ECM-receptor interaction	8	0.0241369	0.0173633	LAMC1/ COL4A1/ ITGA5/ ITGA4/ FN1/ LAMA4/ CD36/ VWF
Up-regulated DEGs	KEGG	hsa04658	Th1 and Th2 cell differentiation	8	0.0309557	0.0222685	IL4R/ JAG2/ HLA-DRA/ HLA-DMA/ HLA-DPB1/ JAK3/ RUNX3/ HLA-DPA1
Up-regulated DEGs	KEGG	hsa04666	Fc gamma R-mediated phagocytosis	8	0.0324026	0.0233093	LYN/ ASAP1/ MARCKS/ HCK/ FCGR2A/ RAC2/ PTPRC/ DOCK2
Up-regulated DEGs	KEGG	hsa05160	Hepatitis C	11	0.0324829	0.0233671	YWHAH/ BID/ APAF1/ OAS2/ OAS3/ IFNAR2/ TLR3/ MYC/ CCND1/ EGFR/ SCARB1
Up-regulated DEGs	KEGG	hsa00240	Pyrimidine metabolism	6	0.0324829	0.0233671	CMPK2/ TYMP/ TYMS/ ENTPD1/ ENPP3/ RRM2
Up-regulated DEGs	KEGG	hsa01230	Biosynthesis of amino acids	7	0.0324829	0.0233671	ALDOA/ PKM/ PGK1/ SHMT2/ ALDOC/ PFKP/ ENO2
Up-regulated DEGs	KEGG	hsa01200	Carbon metabolism	9	0.0383135	0.0275614	HK1/ ALDOA/ PKM/ PGK1/ SHMT2/ ALDOC/ PFKP/ ENO2/ HK2
Up-regulated DEGs	KEGG	hsa04218	Cellular senescence	11	0.0386301	0.0277892	TRAF3IP2/ ETS1/ CDKN2A/ HLA-F/ EIF4EBP1/ TGFB1/ CCNE2/ MYC/ CCND1/ CDKN2B/ IGFBP3
Up-regulated DEGs	KEGG	hsa05135	Yersinia infection	9	0.0434038	0.0312232	WIPF1/ CASP1/ ITGA5/ GIT2/ PYCARD/ RAC2/ ITGA4/ LCP2/ FN1
Down-regulated DEGs	KEGG	hsa01200	Carbon metabolism	22	1.2481e-08	1.09992e-08	ALDOB/ HAO2/ ALDH6A1/ OGDHL/ AGXT/ FBP1/ GLDC/ PC/ SUCLG1/ IDNK/ PCCA/ GLYCTK/ PCCB/ ECHS1/ ACO1/ ACOX1/ AMT/ PHGDH/ ACSS2/ SUCLG2/ PDHA1/ PDHB
Down-regulated DEGs	KEGG	hsa00280	Valine, leucine and isoleucine degradation	14	4.96305e-08	4.3738e-08	ALDH6A1/ ABAT/ ACADSB/ ACAA1/ HADH/ PCCA/ ALDH1B1/ PCCB/ ECHS1/ OXCT1/ BCKDHB/ ACAD8/ AUH/ DBT
Down-regulated DEGs	KEGG	hsa00630	Glyoxylate and dicarboxylate metabolism	11	1.68325e-07	1.4834e-07	HAO2/ AGXT/ GLDC/ HOGA1/ PCCA/ GLYCTK/ PCCB/ ACO1/ AMT/ ACSS2/ GRHPR
Down-regulated DEGs	KEGG	hsa00640	Propanoate metabolism	11	5.84885e-07	5.15444e-07	ALDH6A1/ ABAT/ SUCLG1/ PCCA/ PCCB/ ECHS1/ BCKDHB/ ACOX1/ ACSS2/ SUCLG2/ DBT
Down-regulated DEGs	KEGG	hsa00071	Fatty acid degradation	11	9.2346e-06	8.1382e-06	ADH6/ CYP4A11/ ADH1C/ ACADSB/ ACAA1/ HADH/ ALDH1B1/ ECHS1/ ACOX1/ ECI2/ GCDH
Down-regulated DEGs	KEGG	hsa00020	Citrate cycle (TCA cycle)	9	1.87449e-05	1.65194e-05	PCK1/ OGDHL/ PCK2/ PC/ SUCLG1/ ACO1/ SUCLG2/ PDHA1/ PDHB
Down-regulated DEGs	KEGG	hsa00620	Pyruvate metabolism	10	1.87449e-05	1.65194e-05	PCK1/ LDHD/ PCK2/ ACOT12/ PC/ ALDH1B1/ ACSS2/ GRHPR/ PDHA1/ PDHB
Down-regulated DEGs	KEGG	hsa00260	Glycine, serine and threonine metabolism	10	2.12137e-05	1.8695e-05	DAO/ PIPOX/ AGXT/ GLDC/ CHDH/ CTH/ GLYCTK/ AMT/ PHGDH/ GRHPR
Down-regulated DEGs	KEGG	hsa04966	Collecting duct acid secretion	8	6.28379e-05	5.53773e-05	ATP6V0A4/ CLCNKB/ ATP6V1G3/ ATP6V0D2/ ATP6V1B1/ SLC4A1/ ATP6V1C2/ ATP6V0E2
Down-regulated DEGs	KEGG	hsa00010	Glycolysis / Gluconeogenesis	12	7.11327e-05	6.26873e-05	G6PC/ ALDOB/ PCK1/ ADH6/ ADH1C/ FBP1/ PCK2/ ALDH1B1/ GALM/ ACSS2/ PDHA1/ PDHB
Down-regulated DEGs	KEGG	hsa04960	Aldosterone-regulated sodium reabsorption	9	7.28309e-05	6.41839e-05	KCNJ1/ SCNN1G/ FXYD4/ SCNN1A/ HSD11B2/ SCNN1B/ NR3C2/ ATP1A1/ NEDD4L
Down-regulated DEGs	KEGG	hsa04978	Mineral absorption	10	0.000503925	0.000444095	SLC34A1/ SLC6A19/ MT1G/ TRPM6/ MT1F/ MT1H/ MT1HL1/ VDR/ MT1E/ ATP1A1
Down-regulated DEGs	KEGG	hsa00330	Arginine and proline metabolism	9	0.00083878	0.000739194	NOS1/ DAO/ PRODH2/ ALDH4A1/ AGMAT/ HOGA1/ CNDP1/ SAT2/ ALDH1B1
Down-regulated DEGs	KEGG	hsa00650	Butanoate metabolism	6	0.00568621	0.0050111	ABAT/ HADH/ BDH2/ ECHS1/ OXCT1/ L2HGDH
Down-regulated DEGs	KEGG	hsa04146	Peroxisome	10	0.00882616	0.00777826	HAO2/ DAO/ PIPOX/ AGXT/ ACOX2/ ACAA1/ ACOX1/ PHYH/ ECI2/ HACL1
Down-regulated DEGs	KEGG	hsa00410	beta-Alanine metabolism	6	0.00891746	0.00785872	ALDH6A1/ ABAT/ CNDP1/ ALDH1B1/ ECHS1/ ACOX1
Down-regulated DEGs	KEGG	hsa03320	PPAR signaling pathway	9	0.0183889	0.0162056	FABP1/ PCK1/ CYP4A11/ CYP8B1/ ACOX2/ PCK2/ GK/ ACAA1/ ACOX1
Down-regulated DEGs	KEGG	hsa05110	Vibrio cholerae infection	7	0.0210241	0.0185279	ATP6V0A4/ ATP6V1G3/ ATP6V0D2/ ATP6V1B1/ ATP6V1C2/ PLCG2/ ATP6V0E2

## Sheet: Table S3
Supplementary Table S3 | Summary of DEGs in the most significant module in PPI network. A total of 36 hub genes were finally retained as hub genes and listed here, which were identified according to module analysis on the basis of the PPI network of DEGs between ccRCC and normal tissues.
Gene symbol	Description	Ensembl ID	Number of nodes
Up-regulated in ccRCC
C3	Complement component 3	ENSG00000125730.16	37
FN1	Fibronectin 1	ENSG00000115414.18	37
C3AR1	Complement component 3a receptor 1	ENSG00000171860.4	35
FCER1G	Fc fragment of IgE	ENSG00000158869.10	29
CXCR4	C-X-C motif chemokine receptor 4	ENSG00000121966.6	27
ANXA1	Annexin A1	ENSG00000135046.13	24
LILRB2	Leukocyte immunoglobulin-like receptor	ENSG00000131042.13	23
TIMP1	TIMP metallopeptidase inhibitor 1	ENSG00000102265.11	21
ADCY7	Adenylate cyclase 7	ENSG00000121281.12	21
CCL5	C-C motif chemokine ligand 5	ENSG00000271503.5	20
ADCY3	Adenylate cyclase 3	ENSG00000138031.14	19
VCAN	Versican	ENSG00000038427.15	19
LAMC1	Laminin	ENSG00000135862.5	19
CD36	CD36 molecule	ENSG00000135218.17	18
IGFBP3	Insulin-like growth factor binding protein 3	ENSG00000146674.14	17
ACKR3	Atypical chemokine receptor 3	ENSG00000144476.5	17
ADORA3	Adenosine A3 receptor	ENSG00000121933.17	17
TNFRSF1B	TBF receptor superfamily member 1B	ENSG00000028137.16	17
SIRPA	Signal-regulatory protein alpha	ENSG00000198053.11	15
FPR3	Formyl peptide receptor 3	ENSG00000187474.4	15
CXCL16	C-X-C motif chemokine ligand 16	ENSG00000161921.14	15
CP	Ceruloplasmin	ENSG00000047457.13	15
CALU	Calumenin	ENSG00000128595.16	14
CD300A	CD300a molecule	ENSG00000167851.13	13
LGALS1	Galectin 1	ENSG00000100097.11	13
DEGS1	Delta 4-desaturase	ENSG00000143753.12	13
SLC15A4	Solute carrier family 15 member 4	ENSG00000139370.10	12
Down-regulated in ccRCC
KNG1	Kininogen 1	ENSG00000113889.11	45
GNB5	G protein subunit beta 5	ENSG00000069966.18	25
CASR	Calcium-sensing receptor	ENSG00000036828.13	23
PROC	Protein C	ENSG00000115718.17	18
C5	Complement component 5	ENSG00000106804.7	16
GPC3	Glypican 3	ENSG00000147257.13	16
SUCNR1	Succinate receptor 1	ENSG00000198829.6	15
CHGB	Chromogranin B	ENSG00000089199.9	14
SVIP	Small VCP interacting protein	ENSG00000198168.8	13
Abbreviations: GO: Gene Ontology; KEGG: Kyoto Encyclopedia of Genes and Genomes; DEGs: Differentially Expressed Genes; ccRCC: clear cell Renal Cell Carcinoma; PPI: protein-protein interaction.

## Sheet: Table S4
Supplementary Table S4 | KEGG pathway enrichment and GO terms classification analyses results of the most significant module genes. 17 significantly (adj.P-value ≤0.05) enriched KEGG pathways and 369 remarkably (adj.P-value ≤0.05) enriched GO terms including biological process (BP), cellular component (CC) and molecular function (MF) were obtained respectively.
KEGG pathway analysis
Terms	ID	Pathway	Count	adj.p-value	q-value	Gene ID
KEGG	hsa04610	Complement and coagulation cascades	5	0.00162944	0.001072	C3/ C3AR1/ KNG1/ PROC/ C5
KEGG	hsa04062	Chemokine signaling pathway	6	0.00346943	0.00228252	CXCR4/ ADCY7/ CCL5/ ADCY3/ CXCL16/ GNB5
KEGG	hsa05020	Prion diseases	3	0.0113245	0.00745033	CCL5/ LAMC1/ C5
KEGG	hsa05150	Staphylococcus aureus infection	4	0.01156	0.00760528	C3/ C3AR1/ FPR3/ C5
KEGG	hsa04061	Viral protein interaction with cytokine and cytokine receptor	4	0.01156	0.00760528	CXCR4/ CCL5/ ACKR3/ TNFRSF1B
KEGG	hsa04071	Sphingolipid signaling pathway	4	0.0185718	0.0122183	FCER1G/ ADORA3/ DEGS1/ KNG1
KEGG	hsa05163	Human cytomegalovirus infection	5	0.0205835	0.0135418	CXCR4/ ADCY7/ CCL5/ ADCY3/ GNB5
KEGG	hsa04080	Neuroactive ligand-receptor interaction	6	0.0205835	0.0135418	C3/ C3AR1/ ADORA3/ FPR3/ KNG1/ C5
KEGG	hsa04022	cGMP-PKG signaling pathway	4	0.042143	0.0277256	ADCY7/ ADCY3/ ADORA3/ KNG1
KEGG	hsa04512	ECM-receptor interaction	3	0.042143	0.0277256	FN1/ LAMC1/ CD36
KEGG	hsa04060	Cytokine-cytokine receptor interaction	5	0.042143	0.0277256	CXCR4/ CCL5/ ACKR3/ TNFRSF1B/ CXCL16
KEGG	hsa04727	GABAergic synapse	3	0.042143	0.0277256	ADCY7/ ADCY3/ GNB5
KEGG	hsa05032	Morphine addiction	3	0.042143	0.0277256	ADCY7/ ADCY3/ GNB5
KEGG	hsa04713	Circadian entrainment	3	0.0467848	0.0307795	ADCY7/ ADCY3/ GNB5
KEGG	hsa04750	Inflammatory mediator regulation of TRP channels	3	0.0470793	0.0309732	ADCY7/ ADCY3/ KNG1
KEGG	hsa05142	Chagas disease (American trypanosomiasis)	3	0.0470793	0.0309732	C3/ CCL5/ KNG1
KEGG	hsa04928	Parathyroid hormone synthesis, secretion and action	3	0.0492901	0.0324277	ADCY7/ ADCY3/ CASR
GO terms analysis
GO terms	GO ID	Description	Count	adj.p-value	q-value	Gene ID
BP	GO:0043687	post-translational protein modification	13	1.58524e-10	8.98606e-11	FN1/ C3/ TIMP1/ VCAN/ LAMC1/ IGFBP3/ CP/ CALU/ LGALS1/ KNG1/ PROC/ GPC3/ CHGB
BP	GO:0042119	neutrophil activation	12	9.65733e-08	5.47432e-08	C3/ C3AR1/ FCER1G/ LILRB2/ CCL5/ CD36/ TNFRSF1B/ SIRPA/ CD300A/ DEGS1/ SLC15A4/ SVIP
BP	GO:0050727	regulation of inflammatory response	11	5.26942e-07	2.98701e-07	C3/ C3AR1/ FCER1G/ ANXA1/ ADCY7/ CCL5/ TNFRSF1B/ SIRPA/ PROC/ C5/ SUCNR1
BP	GO:0043312	neutrophil degranulation	11	5.26942e-07	2.98701e-07	C3/ C3AR1/ FCER1G/ LILRB2/ CD36/ TNFRSF1B/ SIRPA/ CD300A/ DEGS1/ SLC15A4/ SVIP
BP	GO:0002283	neutrophil activation involved in immune response	11	5.26942e-07	2.98701e-07	C3/ C3AR1/ FCER1G/ LILRB2/ CD36/ TNFRSF1B/ SIRPA/ CD300A/ DEGS1/ SLC15A4/ SVIP
BP	GO:0002446	neutrophil mediated immunity	11	5.54522e-07	3.14334e-07	C3/ C3AR1/ FCER1G/ LILRB2/ CD36/ TNFRSF1B/ SIRPA/ CD300A/ DEGS1/ SLC15A4/ SVIP
BP	GO:0050900	leukocyte migration	9	5.48352e-05	3.10837e-05	FN1/ C3AR1/ FCER1G/ CXCR4/ ANXA1/ CCL5/ SIRPA/ CD300A/ C5
BP	GO:0097529	myeloid leukocyte migration	6	0.000190335	0.000107892	C3AR1/ ANXA1/ CCL5/ SIRPA/ CD300A/ C5
BP	GO:0006911	phagocytosis, engulfment	4	0.000216948	0.000122978	C3/ FCER1G/ CD36/ CD300A
BP	GO:0050920	regulation of chemotaxis	6	0.000257242	0.000145819	C3AR1/ CXCR4/ CCL5/ CASR/ C5/ SUCNR1
BP	GO:0002697	regulation of immune effector process	8	0.000281479	0.000159558	C3/ C3AR1/ FCER1G/ ANXA1/ CD36/ TNFRSF1B/ CD300A/ C5
BP	GO:0032103	positive regulation of response to external stimulus	7	0.000304251	0.000172467	C3/ C3AR1/ FCER1G/ CXCR4/ CCL5/ CASR/ SUCNR1
BP	GO:0060099	regulation of phagocytosis, engulfment	3	0.000304251	0.000172467	C3/ CD36/ CD300A
BP	GO:0099024	plasma membrane invagination	4	0.000313108	0.000177487	C3/ FCER1G/ CD36/ CD300A
BP	GO:1905153	regulation of membrane invagination	3	0.00032915	0.000186581	C3/ CD36/ CD300A
BP	GO:0010324	membrane invagination	4	0.000473282	0.000268283	C3/ FCER1G/ CD36/ CD300A
BP	GO:0002576	platelet degranulation	5	0.000473282	0.000268283	FN1/ FCER1G/ TIMP1/ CD36/ KNG1
BP	GO:0050921	positive regulation of chemotaxis	5	0.000482217	0.000273348	C3AR1/ CXCR4/ CCL5/ CASR/ SUCNR1
BP	GO:0061041	regulation of wound healing	5	0.000727235	0.000412238	CXCR4/ ANXA1/ CD36/ KNG1/ PROC
BP	GO:0071674	mononuclear cell migration	4	0.000755361	0.000428181	C3AR1/ ANXA1/ CCL5/ SIRPA
BP	GO:0002819	regulation of adaptive immune response	5	0.000791918	0.000448904	C3/ FCER1G/ ANXA1/ ADCY7/ TNFRSF1B
BP	GO:0002532	production of molecular mediator involved in inflammatory response	4	0.000791918	0.000448904	FCER1G/ ADCY7/ CD36/ SIRPA
BP	GO:0010758	regulation of macrophage chemotaxis	3	0.000791918	0.000448904	C3AR1/ CCL5/ C5
BP	GO:0071404	cellular response to low-density lipoprotein particle stimulus	3	0.000791918	0.000448904	FCER1G/ CD36/ CASR
BP	GO:1903034	regulation of response to wounding	5	0.00138862	0.00078715	CXCR4/ ANXA1/ CD36/ KNG1/ PROC
BP	GO:0001819	positive regulation of cytokine production	7	0.00138894	0.00078733	C3/ C3AR1/ FCER1G/ ANXA1/ LILRB2/ CD36/ C5
BP	GO:0071222	cellular response to lipopolysaccharide	5	0.00138894	0.00078733	LILRB2/ CCL5/ CD36/ TNFRSF1B/ SIRPA
BP	GO:0010575	positive regulation of vascular endothelial growth factor production	3	0.00138894	0.00078733	C3/ C3AR1/ C5
BP	GO:0032147	activation of protein kinase activity	6	0.00139217	0.000789159	CXCR4/ ADCY7/ CCL5/ ADCY3/ CD300A/ C5
BP	GO:0050863	regulation of T cell activation	6	0.00139217	0.000789159	ANXA1/ LILRB2/ CCL5/ TNFRSF1B/ CD300A/ LGALS1
BP	GO:0071219	cellular response to molecule of bacterial origin	5	0.00139217	0.000789159	LILRB2/ CCL5/ CD36/ TNFRSF1B/ SIRPA
BP	GO:0050764	regulation of phagocytosis	4	0.00139217	0.000789159	C3/ CD36/ SIRPA/ CD300A
BP	GO:0006909	phagocytosis	6	0.00139217	0.000789159	C3/ FCER1G/ ANXA1/ CD36/ SIRPA/ CD300A
BP	GO:0002685	regulation of leukocyte migration	5	0.00144546	0.00081937	C3AR1/ ANXA1/ CCL5/ CD300A/ C5
BP	GO:0030595	leukocyte chemotaxis	5	0.00146034	0.000827802	C3AR1/ CXCR4/ ANXA1/ CCL5/ C5
BP	GO:0007190	activation of adenylate cyclase activity	3	0.00146034	0.000827802	ADCY7/ ADCY3/ ADORA3
BP	GO:0055094	response to lipoprotein particle	3	0.00148804	0.000843506	FCER1G/ CD36/ CASR
BP	GO:0060627	regulation of vesicle-mediated transport	7	0.00148804	0.000843506	C3/ FCER1G/ ANXA1/ CD36/ SIRPA/ CD300A/ GPC3
BP	GO:0045861	negative regulation of proteolysis	6	0.00148804	0.000843506	C3/ TIMP1/ KNG1/ C5/ GPC3/ SVIP
BP	GO:0010574	regulation of vascular endothelial growth factor production	3	0.00148804	0.000843506	C3/ C3AR1/ C5
BP	GO:0002699	positive regulation of immune effector process	5	0.00148804	0.000843506	C3/ FCER1G/ ANXA1/ CD36/ CD300A
BP	GO:0050670	regulation of lymphocyte proliferation	5	0.00148804	0.000843506	ANXA1/ LILRB2/ CCL5/ TNFRSF1B/ CD300A
BP	GO:0048246	macrophage chemotaxis	3	0.00148804	0.000843506	C3AR1/ CCL5/ C5
BP	GO:0071402	cellular response to lipoprotein particle stimulus	3	0.00148804	0.000843506	FCER1G/ CD36/ CASR
BP	GO:0097530	granulocyte migration	4	0.00148804	0.000843506	C3AR1/ ANXA1/ CCL5/ CD300A
BP	GO:0032944	regulation of mononuclear cell proliferation	5	0.00148804	0.000843506	ANXA1/ LILRB2/ CCL5/ TNFRSF1B/ CD300A
BP	GO:0002694	regulation of leukocyte activation	7	0.00148804	0.000843506	FCER1G/ ANXA1/ LILRB2/ CCL5/ TNFRSF1B/ CD300A/ LGALS1
BP	GO:0045766	positive regulation of angiogenesis	5	0.00150523	0.000853251	C3/ C3AR1/ CXCR4/ ANXA1/ C5
BP	GO:0010573	vascular endothelial growth factor production	3	0.00150523	0.000853251	C3/ C3AR1/ C5
BP	GO:1905521	regulation of macrophage migration	3	0.00150523	0.000853251	C3AR1/ CCL5/ C5
BP	GO:0071216	cellular response to biotic stimulus	5	0.00156834	0.000889021	LILRB2/ CCL5/ CD36/ TNFRSF1B/ SIRPA
BP	GO:0032102	negative regulation of response to external stimulus	6	0.00161021	0.00091276	ADCY7/ TNFRSF1B/ SIRPA/ KNG1/ PROC/ C5
BP	GO:0032612	interleukin-1 production	4	0.00177154	0.00100421	ANXA1/ CD36/ SIRPA/ SUCNR1
BP	GO:0070663	regulation of leukocyte proliferation	5	0.00177471	0.00100601	ANXA1/ LILRB2/ CCL5/ TNFRSF1B/ CD300A
BP	GO:0002526	acute inflammatory response	5	0.00198609	0.00112583	FN1/ C3/ C3AR1/ FCER1G/ C5
BP	GO:0050663	cytokine secretion	5	0.00240599	0.00136385	FN1/ ANXA1/ CD36/ TNFRSF1B/ C5
BP	GO:1904018	positive regulation of vasculature development	5	0.00246216	0.00139569	C3/ C3AR1/ CXCR4/ ANXA1/ C5
BP	GO:0043062	extracellular structure organization	6	0.00280048	0.00158747	FN1/ TIMP1/ VCAN/ LAMC1/ CD36/ TNFRSF1B
BP	GO:0045785	positive regulation of cell adhesion	6	0.00280048	0.00158747	FN1/ ANXA1/ LILRB2/ CCL5/ CD36/ LGALS1
BP	GO:0046651	lymphocyte proliferation	5	0.0029159	0.0016529	ANXA1/ LILRB2/ CCL5/ TNFRSF1B/ CD300A
BP	GO:0051924	regulation of calcium ion transport	5	0.0029159	0.0016529	CXCR4/ LILRB2/ CCL5/ GNB5/ CASR
BP	GO:0032943	mononuclear cell proliferation	5	0.00298077	0.00168967	ANXA1/ LILRB2/ CCL5/ TNFRSF1B/ CD300A
BP	GO:0051249	regulation of lymphocyte activation	6	0.00314053	0.00178023	ANXA1/ LILRB2/ CCL5/ TNFRSF1B/ CD300A/ LGALS1
BP	GO:1905517	macrophage migration	3	0.00316635	0.00179487	C3AR1/ CCL5/ C5
BP	GO:0060326	cell chemotaxis	5	0.00324216	0.00183784	C3AR1/ CXCR4/ ANXA1/ CCL5/ C5
BP	GO:0070098	chemokine-mediated signaling pathway	3	0.00325781	0.00184671	CXCR4/ CCL5/ ACKR3
BP	GO:0002822	regulation of adaptive immune response based on somatic recombination of immune receptors built from immunoglobulin superfamily domains	4	0.00332942	0.0018873	C3/ FCER1G/ ANXA1/ TNFRSF1B
BP	GO:0002886	regulation of myeloid leukocyte mediated immunity	3	0.00335095	0.00189951	C3/ FCER1G/ CD300A
BP	GO:0030100	regulation of endocytosis	5	0.00356578	0.00202128	C3/ CD36/ SIRPA/ CD300A/ GPC3
BP	GO:0032675	regulation of interleukin-6 production	4	0.00356578	0.00202128	FCER1G/ LILRB2/ CD36/ SIRPA
BP	GO:0070661	leukocyte proliferation	5	0.00397672	0.00225423	ANXA1/ LILRB2/ CCL5/ TNFRSF1B/ CD300A
BP	GO:0007162	negative regulation of cell adhesion	5	0.00397672	0.00225423	ANXA1/ LILRB2/ CD300A/ LGALS1/ KNG1
BP	GO:0070372	regulation of ERK1 and ERK2 cascade	5	0.00397672	0.00225423	FN1/ CD36/ ACKR3/ SIRPA/ CASR
BP	GO:0032635	interleukin-6 production	4	0.00434467	0.0024628	FCER1G/ LILRB2/ CD36/ SIRPA
BP	GO:0042129	regulation of T cell proliferation	4	0.00434467	0.0024628	ANXA1/ LILRB2/ CCL5/ TNFRSF1B
BP	GO:0090303	positive regulation of wound healing	3	0.00436197	0.00247261	CXCR4/ ANXA1/ CD36
BP	GO:0042110	T cell activation	6	0.00436197	0.00247261	ANXA1/ LILRB2/ CCL5/ TNFRSF1B/ CD300A/ LGALS1
BP	GO:0072376	protein activation cascade	4	0.00436197	0.00247261	C3/ C3AR1/ KNG1/ C5
BP	GO:1990868	response to chemokine	3	0.00436197	0.00247261	CXCR4/ CCL5/ ACKR3
BP	GO:1990869	cellular response to chemokine	3	0.00436197	0.00247261	CXCR4/ CCL5/ ACKR3
BP	GO:0002863	positive regulation of inflammatory response to antigenic stimulus	2	0.00456341	0.0025868	C3/ FCER1G
BP	GO:0060100	positive regulation of phagocytosis, engulfment	2	0.00456341	0.0025868	C3/ CD36
BP	GO:1905155	positive regulation of membrane invagination	2	0.00456341	0.0025868	C3/ CD36
BP	GO:0070371	ERK1 and ERK2 cascade	5	0.00465504	0.00263874	FN1/ CD36/ ACKR3/ SIRPA/ CASR
BP	GO:0050708	regulation of protein secretion	6	0.00466941	0.00264689	FN1/ ANXA1/ CCL5/ TNFRSF1B/ CASR/ C5
BP	GO:0002673	regulation of acute inflammatory response	4	0.00483032	0.0027381	C3/ C3AR1/ FCER1G/ C5
BP	GO:0002460	adaptive immune response based on somatic recombination of immune receptors built from immunoglobulin superfamily domains	5	0.00483032	0.0027381	C3/ FCER1G/ ANXA1/ TNFRSF1B/ C5
BP	GO:0032496	response to lipopolysaccharide	5	0.00483032	0.0027381	LILRB2/ CCL5/ CD36/ TNFRSF1B/ SIRPA
BP	GO:1903037	regulation of leukocyte cell-cell adhesion	5	0.00483032	0.0027381	ANXA1/ LILRB2/ CCL5/ CD300A/ LGALS1
BP	GO:0032387	negative regulation of intracellular transport	3	0.00490263	0.00277909	CD36/ CD300A/ SVIP
BP	GO:0002864	regulation of acute inflammatory response to antigenic stimulus	2	0.00490263	0.00277909	C3/ FCER1G
BP	GO:0006875	cellular metal ion homeostasis	6	0.00490263	0.00277909	C3AR1/ CCL5/ CD36/ CP/ KNG1/ CASR
BP	GO:0006898	receptor-mediated endocytosis	5	0.0050715	0.00287481	C3/ FCER1G/ CD36/ ACKR3/ CXCL16
BP	GO:0002696	positive regulation of leukocyte activation	5	0.00533137	0.00302212	FCER1G/ ANXA1/ LILRB2/ CCL5/ LGALS1
BP	GO:0042976	activation of Janus kinase activity	2	0.00542619	0.00307587	CCL5/ CD300A
BP	GO:0072677	eosinophil migration	2	0.00542619	0.00307587	CCL5/ CD300A
BP	GO:0002237	response to molecule of bacterial origin	5	0.00545467	0.00309201	LILRB2/ CCL5/ CD36/ TNFRSF1B/ SIRPA
BP	GO:0050728	negative regulation of inflammatory response	4	0.00545467	0.00309201	ADCY7/ TNFRSF1B/ SIRPA/ PROC
BP	GO:0002791	regulation of peptide secretion	6	0.00545467	0.00309201	FN1/ ANXA1/ CCL5/ TNFRSF1B/ CASR/ C5
BP	GO:1903036	positive regulation of response to wounding	3	0.00574065	0.00325412	CXCR4/ ANXA1/ CD36
BP	GO:0007193	adenylate cyclase-inhibiting G protein-coupled receptor signaling pathway	3	0.00588525	0.00333609	ADCY7/ ADCY3/ CASR
BP	GO:0010759	positive regulation of macrophage chemotaxis	2	0.00588525	0.00333609	C3AR1/ CCL5
BP	GO:0050867	positive regulation of cell activation	5	0.00597623	0.00338766	FCER1G/ ANXA1/ LILRB2/ CCL5/ LGALS1
BP	GO:0042098	T cell proliferation	4	0.00600224	0.00340241	ANXA1/ LILRB2/ CCL5/ TNFRSF1B
BP	GO:0007187	G protein-coupled receptor signaling pathway, coupled to cyclic nucleotide second messenger	4	0.00600224	0.00340241	ANXA1/ ADCY7/ ADCY3/ CASR
BP	GO:0043410	positive regulation of MAPK cascade	6	0.00600224	0.00340241	CXCR4/ CD36/ IGFBP3/ ACKR3/ CASR/ C5
BP	GO:0050878	regulation of body fluid levels	6	0.00600224	0.00340241	FCER1G/ ADCY7/ ADCY3/ CD36/ KNG1/ PROC
BP	GO:0030193	regulation of blood coagulation	3	0.00600376	0.00340327	CD36/ KNG1/ PROC
BP	GO:1900046	regulation of hemostasis	3	0.00617283	0.00349911	CD36/ KNG1/ PROC
BP	GO:0006957	complement activation, alternative pathway	2	0.00617283	0.00349911	C3/ C5
BP	GO:0033033	negative regulation of myeloid cell apoptotic process	2	0.00617283	0.00349911	FCER1G/ CCL5
BP	GO:0007159	leukocyte cell-cell adhesion	5	0.00624008	0.00353723	ANXA1/ LILRB2/ CCL5/ CD300A/ LGALS1
BP	GO:0030336	negative regulation of cell migration	5	0.00650426	0.00368698	TIMP1/ IGFBP3/ ADORA3/ CD300A/ C5
BP	GO:0002703	regulation of leukocyte mediated immunity	4	0.00650426	0.00368698	C3/ FCER1G/ TNFRSF1B/ CD300A
BP	GO:0030198	extracellular matrix organization	5	0.00660005	0.00374128	FN1/ TIMP1/ VCAN/ LAMC1/ TNFRSF1B
BP	GO:0007635	chemosensory behavior	2	0.00662873	0.00375754	ADCY3/ CASR
BP	GO:0034199	activation of protein kinase A activity	2	0.00662873	0.00375754	ADCY7/ ADCY3
BP	GO:0050818	regulation of coagulation	3	0.0066573	0.00377373	CD36/ KNG1/ PROC
BP	GO:0051224	negative regulation of protein transport	4	0.00675368	0.00382836	FN1/ ANXA1/ CD36/ SVIP
BP	GO:0032755	positive regulation of interleukin-6 production	3	0.00704356	0.00399268	FCER1G/ LILRB2/ CD36
BP	GO:1904950	negative regulation of establishment of protein localization	4	0.00708459	0.00401594	FN1/ ANXA1/ CD36/ SVIP
BP	GO:0009190	cyclic nucleotide biosynthetic process	2	0.00708459	0.00401594	ADCY7/ ADCY3
BP	GO:0052652	cyclic purine nucleotide metabolic process	2	0.00708459	0.00401594	ADCY7/ ADCY3
BP	GO:2000146	negative regulation of cell motility	5	0.00726176	0.00411637	TIMP1/ IGFBP3/ ADORA3/ CD300A/ C5
BP	GO:0002718	regulation of cytokine production involved in immune response	3	0.00726176	0.00411637	FCER1G/ CD36/ TNFRSF1B
BP	GO:0071621	granulocyte chemotaxis	3	0.00746066	0.00422912	C3AR1/ ANXA1/ CCL5
BP	GO:0050870	positive regulation of T cell activation	4	0.00753628	0.00427199	ANXA1/ LILRB2/ CCL5/ LGALS1
BP	GO:0061081	positive regulation of myeloid leukocyte cytokine production involved in immune response	2	0.00759916	0.00430763	FCER1G/ CD36
BP	GO:0050707	regulation of cytokine secretion	4	0.00784938	0.00444947	FN1/ ANXA1/ TNFRSF1B/ C5
BP	GO:1903531	negative regulation of secretion by cell	4	0.00793503	0.00449802	FN1/ ANXA1/ TNFRSF1B/ CD300A
BP	GO:0002438	acute inflammatory response to antigenic stimulus	2	0.0081773	0.00463536	C3/ FCER1G
BP	GO:1905523	positive regulation of macrophage migration	2	0.0081773	0.00463536	C3AR1/ CCL5
BP	GO:0002824	positive regulation of adaptive immune response based on somatic recombination of immune receptors built from immunoglobulin superfamily domains	3	0.00836616	0.00474241	C3/ FCER1G/ ANXA1
BP	GO:0010959	regulation of metal ion transport	5	0.00840039	0.00476182	CXCR4/ LILRB2/ CCL5/ GNB5/ CASR
BP	GO:0051271	negative regulation of cellular component movement	5	0.00840039	0.00476182	TIMP1/ IGFBP3/ ADORA3/ CD300A/ C5
BP	GO:0042102	positive regulation of T cell proliferation	3	0.00845209	0.00479112	ANXA1/ LILRB2/ CCL5
BP	GO:0010884	positive regulation of lipid storage	2	0.00851085	0.00482443	C3/ CD36
BP	GO:0046058	cAMP metabolic process	2	0.00851085	0.00482443	ADCY7/ ADCY3
BP	GO:0050765	negative regulation of phagocytosis	2	0.00851085	0.00482443	SIRPA/ CD300A
BP	GO:0051043	regulation of membrane protein ectodomain proteolysis	2	0.00851085	0.00482443	TIMP1/ TNFRSF1B
BP	GO:0032611	interleukin-1 beta production	3	0.00892089	0.00505686	CD36/ SIRPA/ SUCNR1
BP	GO:1903039	positive regulation of leukocyte cell-cell adhesion	4	0.00892089	0.00505686	ANXA1/ LILRB2/ CCL5/ LGALS1
BP	GO:0006874	cellular calcium ion homeostasis	5	0.00892089	0.00505686	C3AR1/ CCL5/ CD36/ KNG1/ CASR
BP	GO:0002821	positive regulation of adaptive immune response	3	0.00892089	0.00505686	C3/ FCER1G/ ANXA1
BP	GO:0048714	positive regulation of oligodendrocyte differentiation	2	0.00892089	0.00505686	CXCR4/ TNFRSF1B
BP	GO:1900016	negative regulation of cytokine production involved in inflammatory response	2	0.00892089	0.00505686	ADCY7/ SIRPA
BP	GO:0040013	negative regulation of locomotion	5	0.00892089	0.00505686	TIMP1/ IGFBP3/ ADORA3/ CD300A/ C5
BP	GO:0045765	regulation of angiogenesis	5	0.0095097	0.00539064	C3/ C3AR1/ CXCR4/ ANXA1/ C5
BP	GO:0010466	negative regulation of peptidase activity	4	0.00994286	0.00563617	C3/ TIMP1/ C5/ GPC3
BP	GO:0055074	calcium ion homeostasis	5	0.00994286	0.00563617	C3AR1/ CCL5/ CD36/ KNG1/ CASR
BP	GO:0022407	regulation of cell-cell adhesion	5	0.00999117	0.00566356	ANXA1/ LILRB2/ CCL5/ CD300A/ LGALS1
BP	GO:0002407	dendritic cell chemotaxis	2	0.0101091	0.00573043	CXCR4/ CCL5
BP	GO:0002861	regulation of inflammatory response to antigenic stimulus	2	0.0101091	0.00573043	C3/ FCER1G
BP	GO:0072503	cellular divalent inorganic cation homeostasis	5	0.0101091	0.00573043	C3AR1/ CCL5/ CD36/ KNG1/ CASR
BP	GO:0051048	negative regulation of secretion	4	0.0101091	0.00573043	FN1/ ANXA1/ TNFRSF1B/ CD300A
BP	GO:0002367	cytokine production involved in immune response	3	0.0102954	0.00583602	FCER1G/ CD36/ TNFRSF1B
BP	GO:0031623	receptor internalization	3	0.0105253	0.00596636	FCER1G/ CD36/ ACKR3
BP	GO:0052547	regulation of peptidase activity	5	0.0105733	0.00599352	FN1/ C3/ TIMP1/ C5/ GPC3
BP	GO:0034110	regulation of homotypic cell-cell adhesion	2	0.0106515	0.00603788	CCL5/ LGALS1
BP	GO:0043903	regulation of symbiosis, encompassing mutualism through parasitism	4	0.0107903	0.00611652	CXCR4/ CCL5/ CD36/ LGALS1
BP	GO:0050868	negative regulation of T cell activation	3	0.0108559	0.00615371	ANXA1/ LILRB2/ CD300A
BP	GO:0002688	regulation of leukocyte chemotaxis	3	0.0110909	0.00628694	C3AR1/ CCL5/ C5
BP	GO:0071377	cellular response to glucagon stimulus	2	0.0112418	0.00637247	ADCY7/ ADCY3
BP	GO:0043900	regulation of multi-organism process	5	0.0113202	0.00641692	CXCR4/ TIMP1/ CCL5/ CD36/ LGALS1
BP	GO:0031348	negative regulation of defense response	4	0.0113202	0.00641692	ADCY7/ TNFRSF1B/ SIRPA/ PROC
BP	GO:0072507	divalent inorganic cation homeostasis	5	0.0117332	0.00665102	C3AR1/ CCL5/ CD36/ KNG1/ CASR
BP	GO:0036336	dendritic cell migration	2	0.0117649	0.00666901	CXCR4/ CCL5
BP	GO:0043304	regulation of mast cell degranulation	2	0.0117649	0.00666901	FCER1G/ CD300A
BP	GO:0006816	calcium ion transport	5	0.011901	0.00674618	CXCR4/ LILRB2/ CCL5/ GNB5/ CASR
BP	GO:0033032	regulation of myeloid cell apoptotic process	2	0.0124319	0.0070471	FCER1G/ CCL5
BP	GO:0042311	vasodilation	2	0.0124319	0.0070471	KNG1/ CASR
BP	GO:1901342	regulation of vasculature development	5	0.0129903	0.00736363	C3/ C3AR1/ CXCR4/ ANXA1/ C5
BP	GO:0002888	positive regulation of myeloid leukocyte mediated immunity	2	0.013106	0.00742922	C3/ FCER1G
BP	GO:0033006	regulation of mast cell activation involved in immune response	2	0.013106	0.00742922	FCER1G/ CD300A
BP	GO:0022409	positive regulation of cell-cell adhesion	4	0.0131813	0.00747189	ANXA1/ LILRB2/ CCL5/ LGALS1
BP	GO:0030449	regulation of complement activation	3	0.0135956	0.00770676	C3/ C3AR1/ C5
BP	GO:0061082	myeloid leukocyte cytokine production	2	0.0137776	0.00780995	FCER1G/ CD36
BP	GO:2000257	regulation of protein activation cascade	3	0.0137776	0.00780995	C3/ C3AR1/ C5
BP	GO:0051251	positive regulation of lymphocyte activation	4	0.0142522	0.00807892	ANXA1/ LILRB2/ CCL5/ LGALS1
BP	GO:0002675	positive regulation of acute inflammatory response	2	0.0143937	0.00815915	C3/ FCER1G
BP	GO:0045920	negative regulation of exocytosis	2	0.0143937	0.00815915	ANXA1/ CD300A
BP	GO:0003014	renal system process	3	0.0144878	0.00821247	ADCY7/ ADCY3/ SUCNR1
BP	GO:1903038	negative regulation of leukocyte cell-cell adhesion	3	0.0147546	0.00836374	ANXA1/ LILRB2/ CD300A
BP	GO:0033028	myeloid cell apoptotic process	2	0.0150839	0.00855039	FCER1G/ CCL5
BP	GO:0002683	negative regulation of immune system process	5	0.0156743	0.00888509	FCER1G/ ANXA1/ LILRB2/ CD300A/ C5
BP	GO:0097242	amyloid-beta clearance	2	0.0158443	0.00898143	C3/ CD36
BP	GO:0050671	positive regulation of lymphocyte proliferation	3	0.0158443	0.00898143	ANXA1/ LILRB2/ CCL5
BP	GO:0070838	divalent metal ion transport	5	0.0158774	0.00900023	CXCR4/ LILRB2/ CCL5/ GNB5/ CASR
BP	GO:0032946	positive regulation of mononuclear cell proliferation	3	0.0160369	0.00909063	ANXA1/ LILRB2/ CCL5
BP	GO:0072511	divalent inorganic cation transport	5	0.0163233	0.00925294	CXCR4/ LILRB2/ CCL5/ GNB5/ CASR
BP	GO:0018149	peptide cross-linking	2	0.0163939	0.009293	FN1/ ANXA1
BP	GO:0006956	complement activation	3	0.0165109	0.00935929	C3/ C3AR1/ C5
BP	GO:0008037	cell recognition	3	0.0167933	0.00951939	CXCR4/ VCAN/ CD36
BP	GO:0051250	negative regulation of lymphocyte activation	3	0.0176256	0.00999121	ANXA1/ LILRB2/ CD300A
BP	GO:0002755	MyD88-dependent toll-like receptor signaling pathway	2	0.0176256	0.00999121	CD36/ CD300A
BP	GO:0003091	renal water homeostasis	2	0.0176256	0.00999121	ADCY7/ ADCY3
BP	GO:0009187	cyclic nucleotide metabolic process	2	0.0176256	0.00999121	ADCY7/ ADCY3
BP	GO:0033762	response to glucagon	2	0.0176256	0.00999121	ADCY7/ ADCY3
BP	GO:0046636	negative regulation of alpha-beta T cell activation	2	0.0176256	0.00999121	ANXA1/ CD300A
BP	GO:0070665	positive regulation of leukocyte proliferation	3	0.0180554	0.0102348	ANXA1/ LILRB2/ CCL5
BP	GO:0002920	regulation of humoral immune response	3	0.0182427	0.010341	C3/ C3AR1/ C5
BP	GO:0002714	positive regulation of B cell mediated immunity	2	0.0182427	0.010341	C3/ FCER1G
BP	GO:0002891	positive regulation of immunoglobulin mediated immune response	2	0.0182427	0.010341	C3/ FCER1G
BP	GO:0002706	regulation of lymphocyte mediated immunity	3	0.0184612	0.0104649	C3/ FCER1G/ TNFRSF1B
BP	GO:0035304	regulation of protein dephosphorylation	3	0.0187567	0.0106323	LILRB2/ IGFBP3/ CD300A
BP	GO:0001818	negative regulation of cytokine production	4	0.0188602	0.010691	FN1/ ANXA1/ ADCY7/ SIRPA
BP	GO:0043277	apoptotic cell clearance	2	0.0188602	0.010691	C3/ CD36
BP	GO:0002700	regulation of production of molecular mediator of immune response	3	0.018871	0.0106972	FCER1G/ CD36/ TNFRSF1B
BP	GO:0002521	leukocyte differentiation	5	0.0190275	0.0107859	FCER1G/ ANXA1/ LILRB2/ LGALS1/ GPC3
BP	GO:0002449	lymphocyte mediated immunity	4	0.0192788	0.0109283	C3/ FCER1G/ TNFRSF1B/ C5
BP	GO:0033003	regulation of mast cell activation	2	0.0193864	0.0109893	FCER1G/ CD300A
BP	GO:0048713	regulation of oligodendrocyte differentiation	2	0.0193864	0.0109893	CXCR4/ TNFRSF1B
BP	GO:0045807	positive regulation of endocytosis	3	0.0195845	0.0111016	C3/ CD36/ GPC3
BP	GO:1901652	response to peptide	5	0.0195956	0.0111079	TIMP1/ ADCY7/ ADCY3/ CD36/ CASR
BP	GO:0006509	membrane protein ectodomain proteolysis	2	0.0200966	0.0113919	TIMP1/ TNFRSF1B
BP	GO:0090317	negative regulation of intracellular protein transport	2	0.0210029	0.0119056	CD36/ SVIP
BP	GO:0071236	cellular response to antibiotic	3	0.0216238	0.0122576	ADCY7/ ADCY3/ SIRPA
BP	GO:0035307	positive regulation of protein dephosphorylation	2	0.0218232	0.0123706	LILRB2/ CD300A
BP	GO:0010828	positive regulation of glucose transmembrane transport	2	0.0224471	0.0127243	C3/ GPC3
BP	GO:0010883	regulation of lipid storage	2	0.0224471	0.0127243	C3/ CD36
BP	GO:0043300	regulation of leukocyte degranulation	2	0.0224471	0.0127243	FCER1G/ CD300A
BP	GO:0043303	mast cell degranulation	2	0.0224471	0.0127243	FCER1G/ CD300A
BP	GO:0032680	regulation of tumor necrosis factor production	3	0.0226944	0.0128645	FCER1G/ CD36/ SIRPA
BP	GO:0002437	inflammatory response to antigenic stimulus	2	0.0230707	0.0130778	C3/ FCER1G
BP	GO:0002548	monocyte chemotaxis	2	0.0230707	0.0130778	ANXA1/ CCL5
BP	GO:0071622	regulation of granulocyte chemotaxis	2	0.0230707	0.0130778	C3AR1/ CCL5
BP	GO:0050729	positive regulation of inflammatory response	3	0.0231346	0.013114	C3/ FCER1G/ SUCNR1
BP	GO:0032640	tumor necrosis factor production	3	0.0234897	0.0133153	FCER1G/ CD36/ SIRPA
BP	GO:1903555	regulation of tumor necrosis factor superfamily cytokine production	3	0.0234897	0.0133153	FCER1G/ CD36/ SIRPA
BP	GO:0002279	mast cell activation involved in immune response	2	0.0234897	0.0133153	FCER1G/ CD300A
BP	GO:0002448	mast cell mediated immunity	2	0.0234897	0.0133153	FCER1G/ CD300A
BP	GO:0071675	regulation of mononuclear cell migration	2	0.0234897	0.0133153	C3AR1/ CCL5
BP	GO:0031589	cell-substrate adhesion	4	0.0241108	0.0136674	FN1/ LAMC1/ CD36/ LGALS1
BP	GO:0045687	positive regulation of glial cell differentiation	2	0.0241108	0.0136674	CXCR4/ TNFRSF1B
BP	GO:1900015	regulation of cytokine production involved in inflammatory response	2	0.0241108	0.0136674	ADCY7/ SIRPA
BP	GO:2000107	negative regulation of leukocyte apoptotic process	2	0.0241108	0.0136674	FCER1G/ CCL5
BP	GO:0071706	tumor necrosis factor superfamily cytokine production	3	0.0255626	0.0144903	FCER1G/ CD36/ SIRPA
BP	GO:0007188	adenylate cyclase-modulating G protein-coupled receptor signaling pathway	3	0.0258821	0.0146715	ADCY7/ ADCY3/ CASR
BP	GO:0002686	negative regulation of leukocyte migration	2	0.0258821	0.0146715	CD300A/ C5
BP	GO:0007596	blood coagulation	4	0.0260214	0.0147504	FCER1G/ CD36/ KNG1/ PROC
BP	GO:0002695	negative regulation of leukocyte activation	3	0.0260214	0.0147504	ANXA1/ LILRB2/ CD300A
BP	GO:0002534	cytokine production involved in inflammatory response	2	0.0265059	0.0150251	ADCY7/ SIRPA
BP	GO:0030195	negative regulation of blood coagulation	2	0.0265059	0.0150251	KNG1/ PROC
BP	GO:0019935	cyclic-nucleotide-mediated signaling	3	0.026843	0.0152161	ADCY7/ ADCY3/ CD36
BP	GO:0030307	positive regulation of cell growth	3	0.026843	0.0152161	FN1/ CXCR4/ CXCL16
BP	GO:0007599	hemostasis	4	0.026843	0.0152161	FCER1G/ CD36/ KNG1/ PROC
BP	GO:0050817	coagulation	4	0.027017	0.0153147	FCER1G/ CD36/ KNG1/ PROC
BP	GO:1900047	negative regulation of hemostasis	2	0.0270196	0.0153162	KNG1/ PROC
BP	GO:0022408	negative regulation of cell-cell adhesion	3	0.0277514	0.015731	ANXA1/ LILRB2/ CD300A
BP	GO:0002712	regulation of B cell mediated immunity	2	0.0277514	0.015731	C3/ FCER1G
BP	GO:0002889	regulation of immunoglobulin mediated immune response	2	0.0277514	0.015731	C3/ FCER1G
BP	GO:0016064	immunoglobulin mediated immune response	3	0.0284437	0.0161235	C3/ FCER1G/ C5
BP	GO:0002720	positive regulation of cytokine production involved in immune response	2	0.0285973	0.0162105	FCER1G/ CD36
BP	GO:0019724	B cell mediated immunity	3	0.0289197	0.0163933	C3/ FCER1G/ C5
BP	GO:0034341	response to interferon-gamma	3	0.0289197	0.0163933	CCL5/ SIRPA/ CXCL16
BP	GO:0070613	regulation of protein processing	3	0.0289197	0.0163933	C3/ C3AR1/ C5
BP	GO:0050819	negative regulation of coagulation	2	0.0292194	0.0165632	KNG1/ PROC
BP	GO:1903317	regulation of protein maturation	3	0.0296269	0.0167942	C3/ C3AR1/ C5
BP	GO:0097755	positive regulation of blood vessel diameter	2	0.030071	0.0170459	KNG1/ CASR
BP	GO:0043112	receptor metabolic process	3	0.0303412	0.0171991	FCER1G/ CD36/ ACKR3
BP	GO:0042176	regulation of protein catabolic process	4	0.0304134	0.01724	TIMP1/ TNFRSF1B/ GPC3/ SVIP
BP	GO:0031663	lipopolysaccharide-mediated signaling pathway	2	0.0306925	0.0173982	CCL5/ CD36
BP	GO:0035306	positive regulation of dephosphorylation	2	0.0306925	0.0173982	LILRB2/ CD300A
BP	GO:0033619	membrane protein proteolysis	2	0.0316688	0.0179517	TIMP1/ TNFRSF1B
BP	GO:0019932	second-messenger-mediated signaling	4	0.0317743	0.0180115	CXCR4/ ADCY7/ ADCY3/ CD36
BP	GO:0043901	negative regulation of multi-organism process	3	0.0320367	0.0181602	TIMP1/ CCL5/ CD36
BP	GO:0035690	cellular response to drug	4	0.0321545	0.018227	CXCR4/ ADCY7/ ADCY3/ SIRPA
BP	GO:0045576	mast cell activation	2	0.0322899	0.0183037	FCER1G/ CD300A
BP	GO:1901653	cellular response to peptide	4	0.032537	0.0184438	ADCY7/ ADCY3/ CD36/ CASR
BP	GO:0070374	positive regulation of ERK1 and ERK2 cascade	3	0.0335171	0.0189994	CD36/ ACKR3/ CASR
BP	GO:0017157	regulation of exocytosis	3	0.0337668	0.0191409	FCER1G/ ANXA1/ CD300A
BP	GO:0050866	negative regulation of cell activation	3	0.0337668	0.0191409	ANXA1/ LILRB2/ CD300A
BP	GO:1903902	positive regulation of viral life cycle	2	0.0338972	0.0192148	CCL5/ LGALS1
BP	GO:0045089	positive regulation of innate immune response	4	0.0347672	0.019708	FCER1G/ CCL5/ CD36/ CD300A
BP	GO:0050766	positive regulation of phagocytosis	2	0.0347672	0.019708	C3/ CD36
BP	GO:0002440	production of molecular mediator of immune response	3	0.0352771	0.019997	FCER1G/ CD36/ TNFRSF1B
BP	GO:0006027	glycosaminoglycan catabolic process	2	0.0355132	0.0201309	VCAN/ GPC3
BP	GO:0034113	heterotypic cell-cell adhesion	2	0.0355132	0.0201309	LILRB2/ SIRPA
BP	GO:0032623	interleukin-2 production	2	0.0365195	0.0207013	FCER1G/ ANXA1
BP	GO:0006026	aminoglycan catabolic process	2	0.0375349	0.0212769	VCAN/ GPC3
BP	GO:0019915	lipid storage	2	0.0385593	0.0218576	C3/ CD36
BP	GO:0001503	ossification	4	0.0387651	0.0219742	VCAN/ IGFBP3/ CASR/ GPC3
BP	GO:0032945	negative regulation of mononuclear cell proliferation	2	0.039167	0.0222021	LILRB2/ CD300A
BP	GO:0045428	regulation of nitric oxide biosynthetic process	2	0.039167	0.0222021	CD36/ SIRPA
BP	GO:0050672	negative regulation of lymphocyte proliferation	2	0.039167	0.0222021	LILRB2/ CD300A
BP	GO:0010810	regulation of cell-substrate adhesion	3	0.039167	0.0222021	FN1/ CD36/ LGALS1
BP	GO:0045806	negative regulation of endocytosis	2	0.039929	0.022634	SIRPA/ CD300A
BP	GO:0051926	negative regulation of calcium ion transport	2	0.039929	0.022634	LILRB2/ GNB5
BP	GO:0050792	regulation of viral process	3	0.0403649	0.0228811	CXCR4/ CCL5/ LGALS1
BP	GO:0001558	regulation of cell growth	4	0.0404528	0.0229309	FN1/ CXCR4/ IGFBP3/ CXCL16
BP	GO:0032418	lysosome localization	2	0.0405428	0.0229819	FCER1G/ CD300A
BP	GO:0050918	positive chemotaxis	2	0.0405428	0.0229819	CCL5/ CASR
BP	GO:0035303	regulation of dephosphorylation	3	0.0408902	0.0231789	LILRB2/ IGFBP3/ CD300A
BP	GO:0032386	regulation of intracellular transport	4	0.0412947	0.0234081	FCER1G/ CD36/ CD300A/ SVIP
BP	GO:0050891	multicellular organismal water homeostasis	2	0.0412947	0.0234081	ADCY7/ ADCY3
BP	GO:0010951	negative regulation of endopeptidase activity	3	0.0426576	0.0241807	C3/ TIMP1/ C5
BP	GO:0007200	phospholipase C-activating G protein-coupled receptor signaling pathway	2	0.0433742	0.0245869	C3AR1/ CASR
BP	GO:0034121	regulation of toll-like receptor signaling pathway	2	0.0442772	0.0250988	CD36/ CD300A
BP	GO:0070664	negative regulation of leukocyte proliferation	2	0.0442772	0.0250988	LILRB2/ CD300A
BP	GO:0050710	negative regulation of cytokine secretion	2	0.0453335	0.0256976	FN1/ ANXA1
BP	GO:0007492	endoderm development	2	0.0462437	0.0262136	FN1/ LAMC1
BP	GO:0061045	negative regulation of wound healing	2	0.0462437	0.0262136	KNG1/ PROC
BP	GO:0030104	water homeostasis	2	0.047236	0.026776	ADCY7/ ADCY3
BP	GO:0051346	negative regulation of hydrolase activity	4	0.047236	0.026776	C3/ TIMP1/ C5/ GPC3
BP	GO:0050673	epithelial cell proliferation	4	0.0489884	0.0277694	CCL5/ LAMC1/ IGFBP3/ GPC3
BP	GO:0043122	regulation of I-kappaB kinase/NF-kappaB signaling	3	0.0489884	0.0277694	CD36/ SIRPA/ LGALS1
BP	GO:0006809	nitric oxide biosynthetic process	2	0.0489884	0.0277694	CD36/ SIRPA
BP	GO:0014015	positive regulation of gliogenesis	2	0.0489884	0.0277694	CXCR4/ TNFRSF1B
BP	GO:0034109	homotypic cell-cell adhesion	2	0.0499076	0.0282904	CCL5/ LGALS1
BP	GO:0045685	regulation of glial cell differentiation	2	0.0499076	0.0282904	CXCR4/ TNFRSF1B
CC	GO:0005788	endoplasmic reticulum lumen	13	6.8125e-13	4.53342e-13	FN1/ C3/ TIMP1/ VCAN/ LAMC1/ IGFBP3/ CP/ CALU/ LGALS1/ KNG1/ PROC/ GPC3/ CHGB
CC	GO:0030667	secretory granule membrane	10	5.97127e-09	3.97362e-09	C3AR1/ FCER1G/ LILRB2/ CD36/ TNFRSF1B/ SIRPA/ CD300A/ DEGS1/ SLC15A4/ SVIP
CC	GO:0070821	tertiary granule membrane	5	7.89367e-06	5.25289e-06	FCER1G/ LILRB2/ SIRPA/ CD300A/ SVIP
CC	GO:0062023	collagen-containing extracellular matrix	8	1.43027e-05	9.51783e-06	FN1/ ANXA1/ TIMP1/ VCAN/ LAMC1/ LGALS1/ KNG1/ GPC3
CC	GO:0035579	specific granule membrane	5	1.43027e-05	9.51783e-06	C3AR1/ CD36/ TNFRSF1B/ DEGS1/ SLC15A4
CC	GO:0031012	extracellular matrix	8	3.46498e-05	2.3058e-05	FN1/ ANXA1/ TIMP1/ VCAN/ LAMC1/ LGALS1/ KNG1/ GPC3
CC	GO:0101003	ficolin-1-rich granule membrane	4	6.96956e-05	4.63794e-05	FCER1G/ LILRB2/ SIRPA/ CD300A
CC	GO:0042581	specific granule	5	0.000143321	9.53736e-05	C3AR1/ CD36/ TNFRSF1B/ DEGS1/ SLC15A4
CC	GO:0070820	tertiary granule	5	0.000143563	9.5535e-05	FCER1G/ LILRB2/ SIRPA/ CD300A/ SVIP
CC	GO:0031091	platelet alpha granule	4	0.000239797	0.000159574	FN1/ TIMP1/ CD36/ KNG1
CC	GO:0072562	blood microparticle	4	0.00141054	0.000938652	FN1/ C3/ CP/ KNG1
CC	GO:0031093	platelet alpha granule lumen	3	0.00209817	0.00139624	FN1/ TIMP1/ KNG1
CC	GO:0101002	ficolin-1-rich granule	4	0.00286655	0.00190757	FCER1G/ LILRB2/ SIRPA/ CD300A
CC	GO:0005604	basement membrane	3	0.00441836	0.00294023	FN1/ TIMP1/ LAMC1
CC	GO:0005796	Golgi lumen	3	0.00574432	0.00382259	VCAN/ PROC/ GPC3
CC	GO:0016324	apical plasma membrane	4	0.0139373	0.0092747	FN1/ ANXA1/ CD36/ CASR
CC	GO:0034774	secretory granule lumen	4	0.0167306	0.0111335	FN1/ C3/ TIMP1/ KNG1
CC	GO:0060205	cytoplasmic vesicle lumen	4	0.0181867	0.0121025	FN1/ C3/ TIMP1/ KNG1
CC	GO:0031983	vesicle lumen	4	0.0181867	0.0121025	FN1/ C3/ TIMP1/ KNG1
CC	GO:0005775	vacuolar lumen	3	0.0187597	0.0124838	C3/ VCAN/ GPC3
CC	GO:0045177	apical part of cell	4	0.0213706	0.0142212	FN1/ ANXA1/ CD36/ CASR
MF	GO:0061134	peptidase regulator activity	6	0.000328396	0.000161485	FN1/ C3/ TIMP1/ KNG1/ C5/ GPC3
MF	GO:0030414	peptidase inhibitor activity	5	0.00113036	0.000555841	C3/ TIMP1/ KNG1/ C5/ GPC3
MF	GO:0008009	chemokine activity	3	0.00143452	0.000705409	CCL5/ CXCL16/ C5
MF	GO:0019955	cytokine binding	4	0.00147697	0.000726284	CXCR4/ CD36/ ACKR3/ TNFRSF1B
MF	GO:0004857	enzyme inhibitor activity	6	0.00147697	0.000726284	C3/ ANXA1/ TIMP1/ KNG1/ C5/ GPC3
MF	GO:0042379	chemokine receptor binding	3	0.00279661	0.00137521	CCL5/ CXCL16/ C5
MF	GO:0005044	scavenger receptor activity	3	0.00306126	0.00150534	CD36/ ACKR3/ CXCL16
MF	GO:0004016	adenylate cyclase activity	2	0.00313253	0.00154039	ADCY7/ ADCY3
MF	GO:0004866	endopeptidase inhibitor activity	4	0.00313253	0.00154039	C3/ TIMP1/ KNG1/ C5
MF	GO:0005041	low-density lipoprotein particle receptor activity	2	0.00313253	0.00154039	CD36/ CXCL16
MF	GO:0005125	cytokine activity	4	0.00313253	0.00154039	TIMP1/ CCL5/ CXCL16/ C5
MF	GO:0061135	endopeptidase regulator activity	4	0.00313253	0.00154039	C3/ TIMP1/ KNG1/ C5
MF	GO:0030228	lipoprotein particle receptor activity	2	0.00390231	0.00191892	CD36/ CXCL16
MF	GO:0016849	phosphorus-oxygen lyase activity	2	0.00539444	0.00265266	ADCY7/ ADCY3
MF	GO:0009975	cyclase activity	2	0.00565683	0.00278169	ADCY7/ ADCY3
MF	GO:0004435	phosphatidylinositol phospholipase C activity	2	0.00569839	0.00280213	CCL5/ CASR
MF	GO:0038024	cargo receptor activity	3	0.00569839	0.00280213	CD36/ ACKR3/ CXCL16
MF	GO:0001664	G protein-coupled receptor binding	4	0.00614729	0.00302287	C3/ CCL5/ CXCL16/ C5
MF	GO:0051087	chaperone binding	3	0.00621831	0.00305779	FN1/ CP/ GNB5
MF	GO:0019956	chemokine binding	2	0.00697031	0.00342758	CXCR4/ ACKR3
MF	GO:0004629	phospholipase C activity	2	0.00710374	0.0034932	CCL5/ CASR
MF	GO:0001637	G protein-coupled chemoattractant receptor activity	2	0.00710374	0.0034932	CXCR4/ ACKR3
MF	GO:0004950	chemokine receptor activity	2	0.00710374	0.0034932	CXCR4/ ACKR3
MF	GO:0048018	receptor ligand activity	5	0.00710374	0.0034932	TIMP1/ CCL5/ CXCL16/ C5/ CHGB
MF	GO:0030545	receptor regulator activity	5	0.00921534	0.00453156	TIMP1/ CCL5/ CXCL16/ C5/ CHGB
MF	GO:0098632	cell-cell adhesion mediator activity	2	0.011046	0.00543175	ANXA1/ SIRPA
MF	GO:0015026	coreceptor activity	2	0.0155721	0.00765741	CXCR4/ ACKR3
MF	GO:0098631	cell adhesion mediator activity	2	0.0165325	0.0081297	ANXA1/ SIRPA
MF	GO:0005201	extracellular matrix structural constituent	3	0.0196832	0.00967901	FN1/ VCAN/ LAMC1
MF	GO:0043621	protein self-association	2	0.0271049	0.0133286	CCL5/ SVIP
MF	GO:0005539	glycosaminoglycan binding	3	0.0348703	0.0171471	FN1/ VCAN/ KNG1
MF	GO:0005126	cytokine receptor binding	3	0.0390006	0.0191781	CCL5/ CXCL16/ C5
MF	GO:0001540	amyloid-beta binding	2	0.0390006	0.0191781	LILRB2/ CD36
MF	GO:0008047	enzyme activator activity	4	0.042229	0.0207657	FN1/ CCL5/ IGFBP3/ GNB5
MF	GO:0004896	cytokine receptor activity	2	0.0428155	0.0210541	CXCR4/ ACKR3
MF	GO:0008081	phosphoric diester hydrolase activity	2	0.0428155	0.0210541	CCL5/ CASR
MF	GO:0004620	phospholipase activity	2	0.0459809	0.0226107	CCL5/ CASR
MF	GO:0050839	cell adhesion molecule binding	4	0.0459809	0.0226107	FN1/ ANXA1/ LILRB2/ CASR
Note：BP, biological process; CC, cellular component; MF, molecular function

## Sheet: Table S5
Supplementary Table S5 | The coefficients of the genes in the optimal risk model.
Gene	Coefficient	P-value
C3AR1	-0.57	7.65e-06
CXCR4	-0.25	0.089
LILRB2	0.62	0.000436
TIMP1	0.43	1.43e-08
ADCY7	0.5	0.0187
IGFBP3	-0.24	0.00266
ACKR3	0.16	0.141
SIRPA	0.29	0.0197
CASR	-0.5	0.00431
Risk score = C3AR1×(-0.57)+ CXCR4×(-0.25)+ LILRB2×(0.62)+ TIMP1×(0.43)+ ADCY7×(0.5)+ IGFBP3×(-0.24)+ ACKR3×(0.16)+ SIRPA×(0.29)+ CASR×(-0.5)
Likelihood ratio test=82.23 on 9 df, p=5.83e-14, n=530

## Sheet: Table S6
Supplementary Table S6 | Association between C3AR1 expression and demographic and clinicopathological parameters of patients with ccRCC in the TCGA profile.
Parameter		C3AR1 expression		χ2	p-value
		High (n = 426)	Low (n = 106)
Age (mean ± SD)		60.49 ± 12.20	60.94 ± 11.95		0.732838
Gender	Female	143	43	1.82802	0.176361
	Male	283	63
Clinical stage	I/II	265	67	0.285368	0.593204
	III/IV	168	39
	Unknown	2	0
Pathologic T	T1,T2	271	70	0.216493	0.641725
	T3,T4	155	36
	Unknown	0	0
Pathologic N	N0	197	43		9.33005
	N1	13	3
	Nx + null	216	60
Pathologic M	M0	340	82	0.785371	0.375504
	M1	67	12
	Mx + null	19	12
Recurrence status	No	98	23		1
	Yes	20	4
	Null	308	79
Living status	Living	292	65	2.00659	0.156617
	Dead	134	41
Abbreviations: ccRCC: clear cell Renal Cell Carcinoma; TCGA: The Cancer Genome Atlas; T: primary tumour; N: regional lymph node; Nx: regional lymph nodes are unknown; M: distant metastasis; Mx: distant metastasis is unknown; Significant associations are shown in boldface in the p-value column (p-value < 0.05).

## Sheet: Table S7
Supplementary Table S7 | Univariate and multivariate analyses of the overall survival in patients with ccRCC.
Parameters	Univariate analysis				C3AR1 - Multivariate analysis
	p-value	HR	95% CI (lower/upper)		p-value	HR	95% CI (lower/upper)
Age	＜0.001	1.766	1.305	2.39	0.000579292	1.71	1.26	2.321
>61 vs ≤61
Female vs. male	0.711	1.06	0.779	1.442
Clinical stage	＜0.001	3.839	2.8	5.264	0.0116769	2.407	1.217	4.765
III/IV vs I/II
Pathologic T	＜0.001	3.156	2.333	4.269	0.968184	1.012	0.559	1.832
T3/T4 vs T1/T2
Pathologic N	＜0.001	3.857	2.089	7.124	0.0102822	2.286	1.216	4.299
N1 vs N0
Pathologic M	＜0.001	4.387	3.222	5.973	＜0.001	2.522	1.736	3.665
M1 vs M0
C3AR1 expression	0.205254	0.798	0.562	1.132	0.0125822	0.636	0.446	0.908
High vs low
Abbreviations: ccRCC: clear cell Renal Cell Carcinoma; HR: hazard ratio; CI: confidence interval;
Significant associations are shown in bold face in the p-value column (p-value < 0.05).

## Sheet: Table S8
Supplementary Table S8 | The most significantly enriched signal transduction pathways enriched in phenotype of high and low expression of C3, FN1 and C3AR1 expression in ccRCC. By performing GSEA, the gene sets significantly enriched in ccRCC samples with high- and low target gene expression phenotype are listed.
Gene set name	ES	NES	NOM p-val	FDR q-val
The gene sets significantly enriched in ccRCC samples with a high C3-expression phenotype
Intestinal immune network for iga production	0.87022	2.58582	0	0
Systemic lupus erythematosus	0.850499	2.4764	0	0
Cell adhesion molecules cams	0.659691	2.45599	0	0.000230769
Cytokine cytokine receptor interaction	0.567612	2.44854	0	0.000346154
Autoimmune thyroid disease	0.804468	2.44505	0	0.000415385
Viral myocarditis	0.716736	2.38145	0	0.000494505
Leishmania infection	0.798637	2.38779	0	0.000576923
Natural killer cell mediated cytotoxicity	0.600464	2.29044	0	0.001125
Graft versus host disease	0.900821	2.22548	0	0.0021055
Asthma	0.81411	2.18303	0	0.00220847
Antigen processing and presentation	0.706314	2.26265	0	0.00223679
Primary immunodeficiency	0.79458	2.1599	0	0.00230658
Toll like receptor signaling pathway	0.618836	2.23349	0	0.00231605
Type I diabetes mellitus	0.842288	2.18543	0	0.00239251
Allograft rejection	0.902076	2.15012	0	0.00247756
Chemokine signaling pathway	0.563244	2.17397	0.00193798	0.00222917
Lysosome	0.615105	2.03731	0.00204918	0.00883672
Hematopoietic cell lineage	0.602778	2.15909	0.00389864	0.00216242
Complement and coagulation cascades	0.716734	1.83754	0.00409836	0.0350849
NOD like receptor signaling pathway	0.578349	1.97244	0.00583658	0.0156486
JAK STAT signaling pathway	0.467101	1.95304	0.00587084	0.0180853
Galactose metabolism	0.572172	1.80155	0.010395	0.0425359
Pentose phosphate pathway	0.585197	1.83805	0.0119048	0.036308
B cell receptor signaling pathway	0.562471	2.02404	0.013308	0.00960919
Other glycan degradation	0.711744	1.86585	0.0137255	0.0310305
Apoptosis	0.500114	1.90641	0.015444	0.0237176
FC gamma R-mediated phagocytosis	0.527887	1.95067	0.0211946	0.0176207
T cell receptor signaling pathway	0.547069	1.94538	0.0233918	0.0176629
The gene sets significantly enriched in ccRCC samples with a high FN1-expression phenotype
Dilated cardiomyopathy	0.706703	2.70716	0	0
Hypertrophic cardiomyopathy hcm	0.694967	2.6792	0	0
Regulation of actin cytoskeleton	0.676922	2.67121	0	0
Focal adhesion	0.731392	2.64282	0	0
Arrhythmogenic right ventricular cardiomyopathy arvc	0.727123	2.59157	0	0
Axon guidance	0.690898	2.56223	0	0
ECM receptor interaction	0.777157	2.53872	0	0
Leukocyte transendothelial migration	0.675213	2.51786	0	0
Vascular smooth muscle contraction	0.609327	2.42753	0	0.000308189
Chemokine signaling pathway	0.649787	2.37439	0	0.000567652
Calcium signaling pathway	0.531079	2.36087	0	0.000639264
JAK STAT signaling pathway	0.581138	2.3573	0	0.000643344
Glioma	0.637819	2.35593	0	0.000597391
Neuroactive ligand receptor interaction	0.499313	2.34139	0	0.000649873
Cytokine cytokine receptor interaction	0.574513	2.33736	0	0.000652525
MAPK signaling pathway	0.530368	2.29887	0	0.000817634
Hematopoietic cell lineage	0.649075	2.24966	0	0.00116048
FC gamma R-mediated phagocytosis	0.650181	2.23996	0	0.00123709
Hedgehog signaling pathway	0.618951	2.22306	0	0.00137575
Pathogenic escherichia coli infection	0.707747	2.21268	0	0.00158547
Glycosaminoglycan biosynthesis chondroitin sulfate	0.790176	2.19911	0	0.00166545
Cell adhesion molecules cams	0.606008	2.1988	0	0.00160139
TGF beta signaling pathway	0.652451	2.18316	0	0.00172684
Melanoma	0.550525	2.166	0	0.00186747
Long term potentiation	0.556562	2.156	0	0.00200226
Fc epsilon RI signaling pathway	0.532075	2.10296	0	0.00332311
B cell receptor signaling pathway	0.624516	2.09599	0	0.00326934
VEGF signaling pathway	0.509547	2.05093	0	0.00520822
Prion diseases	0.663851	2.02072	0	0.00631943
Dorso ventral axis formation	0.66086	2.0182	0	0.00634075
Long term depression	0.482478	2.01427	0	0.006356
Glycosaminoglycan biosynthesis heparan sulfate	0.628128	2.0097	0	0.00654231
Pancreatic cancer	0.632153	2.13251	0.00190476	0.00241573
Amyotrophic lateral sclerosis als	0.519406	2.02495	0.0019305	0.00619653
Apoptosis	0.588991	2.09038	0.00193798	0.00330444
GNRH signaling pathway	0.44977	1.94738	0.00194932	0.0102797
T cell receptor signaling pathway	0.614162	2.08336	0.00195312	0.00354961
Pathways in cancer	0.590539	2.39809	0.00198413	0.000485509
WNT signaling pathway	0.596365	2.31429	0.00201613	0.000743295
Small cell lung cancer	0.621707	2.10426	0.00203666	0.00323118
Viral myocarditis	0.649504	2.10132	0.00204499	0.00327136
Gap junction	0.625692	2.28009	0.00204918	0.000966228
Colorectal cancer	0.635824	2.10675	0.00383877	0.00317746
Chronic myeloid leukemia	0.672152	2.23729	0.00387597	0.00127547
Neurotrophin signaling pathway	0.578881	2.12592	0.0038835	0.00257283
Renal cell carcinoma	0.632491	2.09072	0.0038835	0.00338705
Progesterone mediated oocyte maturation	0.525645	1.9057	0.00392157	0.0134321
O glycan biosynthesis	0.565801	1.84593	0.00392157	0.0197782
Adherens junction	0.661582	2.15728	0.0040404	0.0020713
Natural killer cell mediated cytotoxicity	0.582585	2.11175	0.00407332	0.00315531
Non small cell lung cancer	0.561058	1.90083	0.00587084	0.0134327
Melanogenesis	0.481814	1.96349	0.0059761	0.00938207
Complement and coagulation cascades	0.71924	1.84564	0.00795229	0.0194945
ERBB signaling pathway	0.524844	1.94413	0.00798403	0.0104062
Basal cell carcinoma	0.562346	1.96105	0.00833333	0.00942442
Leishmania infection	0.711492	2.09834	0.00990099	0.00330868
Notch signaling pathway	0.622803	1.95123	0.0101215	0.0101287
Oocyte meiosis	0.486335	1.85712	0.0115385	0.0183862
Glycosphingolipid biosynthesis ganglio series	0.598866	1.72563	0.011583	0.0384256
Acute myeloid leukemia	0.56452	1.87905	0.0135659	0.0156364
NOD like receptor signaling pathway	0.567352	1.91528	0.0136986	0.0127606
Prostate cancer	0.537337	1.91533	0.0157791	0.0129969
Toll like receptor signaling pathway	0.539517	1.90253	0.0178218	0.0134466
Endocytosis	0.429927	1.7054	0.0178571	0.041825
Tight junction	0.45284	1.79648	0.01875	0.0264851
Phosphatidylinositol signaling system	0.490877	1.74339	0.0230326	0.0350674
P53 signaling pathway	0.511375	1.75371	0.0260521	0.0332234
Insulin signaling pathway	0.404976	1.7093	0.0281426	0.0414981
Cell cycle	0.557602	1.84091	0.0316206	0.0199054
Endometrial cancer	0.552136	1.76754	0.0337302	0.0309613
The gene sets significantly enriched in ccRCC samples with a low FN1-expression phenotype
Histidine metabolism	-0.728222	-2.22311	0	0.00748053
Valine leucine and isoleucine degradation	-0.819603	-2.11108	0	0.00682585
Propanoate metabolism	-0.817333	-2.16901	0	0.00720934
Oxidative phosphorylation	-0.819757	-2.12305	0	0.00779651
Tryptophan metabolism	-0.655033	-2.13752	0	0.00804297
Pyruvate metabolism	-0.738964	-2.18121	0	0.00945665
Huntingtons disease	-0.618381	-2.26019	0.00198413	0.00950478
Parkinsons disease	-0.747177	-2.1198	0.00203666	0.00688023
Butanoate metabolism	-0.76373	-2.17282	0.00203666	0.00828055
Peroxisome	-0.667408	-2.10126	0.00401606	0.00673077
Fatty acid metabolism	-0.752819	-2.06131	0.00406504	0.00968156
Alzheimers disease	-0.557584	-2.02433	0.00606061	0.0130149
Terpenoid backbone biosynthesis	-0.691412	-1.8702	0.00631579	0.038176
Alanine aspartate and glutamate metabolism	-0.632593	-1.90793	0.00811359	0.0301933
Glycolysis gluconeogenesis	-0.5964	-1.92461	0.00824742	0.0283279
Arginine and proline metabolism	-0.564825	-1.85939	0.0162933	0.0397768
The gene sets significantly enriched in ccRCC samples with a high C3AR1-expression phenotype
Cytokine cytokine receptor interaction	0.6438	2.79391	0	0
Toll like receptor signaling pathway	0.736822	2.78754	0	0
Chemokine signaling pathway	0.715136	2.77829	0	0
Natural killer cell mediated cytotoxicity	0.706586	2.71721	0	0
Cell adhesion molecules cams	0.724639	2.70458	0	0
NOD like receptor signaling pathway	0.76732	2.69629	0	0
JAK STAT signaling pathway	0.63091	2.68964	0	0
T cell receptor signaling pathway	0.72471	2.62083	0	0
Leishmania infection	0.854656	2.61221	0	0
Viral myocarditis	0.761784	2.60035	0	0
Hematopoietic cell lineage	0.715934	2.59174	0	0
FC epsilon RI signaling pathway	0.623627	2.58088	0	0
B cell receptor signaling pathway	0.713806	2.5537	0	0
FC gamma R-mediated phagocytosis	0.69167	2.52709	0	0
Apoptosis	0.670754	2.51387	0	0
Intestinal immune network for iga production	0.831133	2.47217	0	0
Autoimmune thyroid disease	0.802449	2.47073	0	0
Antigen processing and presentation	0.755715	2.46386	0	0
Systemic lupus erythematosus	0.838509	2.46362	0	0
Lysosome	0.695134	2.35281	0	9.43068e-05
Asthma	0.863415	2.32495	0	0.000206979
Primary immunodeficiency	0.824534	2.3054	0	0.000333409
Type I diabetes mellitus	0.847533	2.26606	0	0.00053528
Leukocyte transendothelial migration	0.601392	2.27021	0	0.000558553
Graft versus host disease	0.888782	2.23672	0	0.000821077
Regulation of actin cytoskeleton	0.549061	2.23926	0	0.000852656
Sphingolipid metabolism	0.641388	2.22255	0	0.00108798
Pancreatic cancer	0.642711	2.21198	0	0.00141363
Non small cell lung cancer	0.606387	2.16407	0	0.00252576
Allograft rejection	0.873132	2.14484	0	0.00304257
Glioma	0.567563	2.14495	0	0.00313765
Pathogenic escherichia coli infection	0.651292	2.11716	0	0.00396923
Neurotrophin signaling pathway	0.545101	2.1177	0	0.00405593
Snare interactions in vesicular transport	0.602426	2.11278	0	0.00410731
Chronic myeloid leukemia	0.61538	2.09301	0	0.00496589
Pathways in cancer	0.490499	2.08419	0	0.00537182
Acute myeloid leukemia	0.588869	2.05635	0	0.00650453
MAPK signaling pathway	0.455577	2.04981	0	0.00674795
Amyotrophic lateral sclerosis als	0.454183	1.82916	0	0.0297508
Other glycan degradation	0.779043	2.05877	0.0019084	0.00645325
Type II diabetes mellitus	0.522153	1.95663	0.00192308	0.0139667
Cytosolic dna sensing pathway	0.61145	2.25503	0.00200803	0.000776949
RIG I like receptor signaling pathway	0.587746	2.23596	0.00205761	0.000833614
Endocytosis	0.501421	2.08093	0.00209205	0.0053585
Amino sugar and nucleotide sugar metabolism	0.644077	2.03758	0.00400802	0.00773015
O glycan biosynthesis	0.525028	1.77903	0.00411523	0.036858
Melanoma	0.445034	1.74749	0.00421053	0.0394773
VEGF signaling pathway	0.438049	1.85746	0.00591716	0.0262816
Small cell lung cancer	0.548717	1.95826	0.006	0.0140417
Mismatch repair	0.726843	1.96869	0.00613497	0.0133535
Abc transporters	0.478763	1.75855	0.00613497	0.0397308
Colorectal cancer	0.559627	1.94314	0.00619835	0.0150439
Renal cell carcinoma	0.566462	1.96568	0.00656455	0.0134855
Long term potentiation	0.467504	1.89655	0.00814664	0.0201941
Long term depression	0.415147	1.72983	0.00814664	0.0426698
Ubiquitin mediated proteolysis	0.532786	1.98494	0.00824742	0.0120144
GNRH signaling pathway	0.413251	1.83277	0.00988142	0.0295787
Galactose metabolism	0.571706	1.8257	0.01002	0.0298647
Prostate cancer	0.528552	1.94936	0.0101215	0.014583
ERBB signaling pathway	0.517172	1.98643	0.0102669	0.0120985
P53 signaling pathway	0.521643	1.86888	0.0120968	0.0248857
Epithelial cell signaling in helicobacter pylori infection	0.51494	1.81743	0.0137255	0.0313313
Progesterone mediated oocyte maturation	0.500194	1.90878	0.0142276	0.0191126
N glycan biosynthesis	0.566877	1.85485	0.0158416	0.0260779
Prion diseases	0.56042	1.75632	0.0160966	0.0391939
Dorso ventral axis formation	0.563726	1.75058	0.0167364	0.0393572
Starch and sucrose metabolism	0.531241	1.75366	0.0183673	0.0392301
Phosphatidylinositol signaling system	0.516572	1.90459	0.0184049	0.0193743
Axon guidance	0.454658	1.80251	0.0185567	0.0340048
Insulin signaling pathway	0.41739	1.77091	0.01875	0.0379333
MTOR signaling pathway	0.473391	1.73994	0.0203666	0.0407546
Focal adhesion	0.472015	1.80211	0.0246914	0.0335771
Oocyte meiosis	0.438295	1.76209	0.0257937	0.039537
Endometrial cancer	0.540464	1.80081	0.0266393	0.0332787
Cell cycle	0.538672	1.84953	0.0283976	0.0267073
Adherens junction	0.518535	1.75634	0.0406852	0.039746
Abbreviations: GSEA: Gene set enrichment analysis；ccRCC: clear cell Renal Cell Carcinoma;
ES: enrichment score; NES: normalised enrichment score; NOM: nominal; FDR: false-discovery rate.
Gene sets with NOM p-value＜0.05 and FDR p-value＜0.05 are considered as significant.

## Sheet: Table S9
Supplementary Table S9 | The miRNAs related to each hub genes were predicted by intersecting the results obtained from TargetScan and miRDB databases.
C3	FN1	C3AR1
hsa-miR-410	hsa-miR-144	hsa-miR-21
	hsa-miR-200b	hsa-miR-590
	hsa-miR-200c	hsa-miR-421
	hsa-miR-429	hsa-miR-23a
	hsa-miR-27a	hsa-miR-23b
	hsa-miR-27b
	hsa-miR-1271
	hsa-miR-96
	hsa-miR-1
	hsa-miR-206
	hsa-miR-136
	hsa-miR-613
	hsa-miR-217
	hsa-miR-376a
	hsa-miR-376b
	hsa-miR-143
	hsa-miR-382
	hsa-miR-186
	hsa-miR-101
	hsa-miR-448
	hsa-miR-133a
	hsa-miR-133b
	hsa-miR-145
	hsa-miR-9
	hsa-miR-128
	hsa-miR-384
	hsa-miR-182
	hsa-miR-146a
	hsa-miR-153
	hsa-miR-216b
	hsa-miR-320a
	hsa-miR-320b
	hsa-miR-320c
	hsa-miR-320d
	hsa-miR-539

[truncated: 1 more sheets: Table S10]
